# Supplementary material for: Drivers and impacts of sediment deposition in Amazonian floodplains
Source: Nat Commun. 2025 Apr 2;16:3148. doi: 10.1038/s41467-025-57495-1 (PMC11965409; doi:10.1038/s41467-025-57495-1)
Supplement: Supplementary file 3 — Source Data [file 41467_2025_57495_MOESM3_ESM.xlsx]

## Sheet: Fig1bc
time_RL	wl1 [m]	wl2 [m]
2008-01-01	15.515894889831543	15.526506423950252
2008-01-02	15.562368392944336	15.575803756713889
2008-01-03	15.609369277954116	15.622590065002449
2008-01-04	15.66639232635498	15.678550720214844
2008-01-05	15.738912582397461	15.757861137390137
2008-01-06	15.81839752197267	15.8415
2008-01-07	15.904592514038079	15.935574531555176
2008-01-08	15.990733146667452	16.02180290222168
2008-01-09	16.079849243164006	16.10691261291504
2008-01-10	16.16515350341797	16.1924
2008-01-11	16.253845214843807	16.282310485839616
2008-01-12	16.34398841857913	16.370761871337777
2008-01-13	16.42981147766119	16.457365036010742
2008-01-14	16.51637840270996	16.545230865478516
2008-01-15	16.608955383300753	16.651357650756836
2008-01-16	16.70918083190918	16.742801666259652
2008-01-17	16.798099517822266	16.827987670898438
2008-01-18	16.88230895996094	16.909345626831055
2008-01-19	16.954055786132812	16.979204177856445
2008-01-20	17.01534080505371	17.044620513915987
2008-01-21	17.0958	17.13361740112302
2008-01-22	17.194150924682617	17.235685348510714
2008-01-23	17.291276931762695	17.333059310913086
2008-01-24	17.378429412841793	17.411603927612248
2008-01-25	17.452417373657227	17.482431411743164
2008-01-26	17.518295288085966	17.545318603515625
2008-01-27	17.57691001892087	17.603761672973633
2008-01-28	17.638076782226577	17.666297912597663
2008-01-29	17.700675964355455	17.726137161254883
2008-01-30	17.753293991088867	17.7737
2008-01-31	17.80056953430176	17.83095932006833
2008-02-01	17.885524749755852	17.919578552246094
2008-02-02	17.952653884887695	17.975690841674776
2008-02-03	17.99722671508789	18.016109466552734
2008-02-04	18.035930633544915	18.05580711364749
2008-02-05	18.081399917602532	18.1028
2008-02-06	18.1309	18.152465820312443
2008-02-07	18.183191299438477	18.204801559448256
2008-02-08	18.228483200073256	18.247976303100582
2008-02-09	18.269968032836907	18.287244796752944
2008-02-10	18.30366325378418	18.319290161132805
2008-02-11	18.334234237670913	18.349584579467773
2008-02-12	18.36577796936036	18.381084442138615
2008-02-13	18.403394699096687	18.420127868652358
2008-02-14	18.441299438476562	18.453819274902372
2008-02-15	18.466249465942383	18.47743988037115
2008-02-16	18.490314483642578	18.50086593627927
2008-02-17	18.51032829284668	18.52144813537592
2008-02-18	18.536455154418945	18.550596237182617
2008-02-19	18.576351165771484	18.590332031250057
2008-02-20	18.607250213623047	18.61802101135254
2008-02-21	18.634963989257812	18.649587631225643
2008-02-22	18.68450164794922	18.69934082031253
2008-02-23	18.723989486694332	18.73733329772952
2008-02-24	18.76887321472168	18.785266876220675
2008-02-25	18.825206756591797	18.83963394165039
2008-02-26	18.869340896606445	18.883958816528306
2008-02-27	18.916151046752944	18.928133010864286
2008-02-28	18.949796676635735	18.964689254760742
2008-02-29	19.00873565673828	19.025184631347656
2008-03-01	19.068222045898438	19.081377029418945
2008-03-02	19.113618850708008	19.125301361083984
2008-03-03	19.15388298034668	19.163520812988267
2008-03-04	19.181957244873047	19.190246582031264
2008-03-05	19.20352554321289	19.20978164672846
2008-03-06	19.210474014282212	19.219144821166964
2008-03-07	19.23860931396485	19.249225616455107
2008-03-08	19.278606414794915	19.290658950805692
2008-03-09	19.32862091064453	19.34064483642581
2008-03-10	19.378774642944336	19.391151428222656
2008-03-11	19.431407928466797	19.44159698486331
2008-03-12	19.467370986938473	19.476526260375977
2008-03-13	19.501611709594723	19.511886596679688
2008-03-14	19.54602241516113	19.554954528808594
2008-03-15	19.58736038208008	19.597322463989258
2008-03-16	19.64120674133301	19.651479721069364
2008-03-17	19.69261932373047	19.700977325439453
2008-03-18	19.72709083557129	19.73293685913086
2008-03-19	19.753324508666992	19.760812759399414
2008-03-20	19.79651260375976	19.806062698364244
2008-03-21	19.851961135864265	19.85778045654297
2008-03-22	19.892532348632812	19.89699363708496
2008-03-23	19.94189834594725	19.944692611694336
2008-03-24	19.984703063964844	19.982873916625977
2008-03-25	20.0243	20.022460937499996
2008-03-26	20.075334548950195	20.07080841064453
2008-03-27	20.11108970642087	20.104433059692376
2008-03-28	20.145515441894545	20.138799667358427
2008-03-29	20.208726882934556	20.200712203979506
2008-03-30	20.264535903930664	20.25395965576169
2008-03-31	20.311176300048828	20.29775619506833
2008-04-01	20.344018936157223	20.329858779907198
2008-04-02	20.37799263000488	20.363821029663086
2008-04-03	20.421386718749996	20.407075881958036
2008-04-04	20.47736167907715	20.4617
2008-04-05	20.51742935180664	20.499345779418945
2008-04-06	20.528865814208984	20.51062393188471
2008-04-07	20.5582	20.539106369018555
2008-04-08	20.59101676940918	20.570636749267578
2008-04-09	20.614089965820312	20.592771530151367
2008-04-10	20.643146514892575	20.62123107910159
2008-04-11	20.67534637451172	20.654129028320312
2008-04-12	20.694992065429688	20.672805786132784
2008-04-13	20.713382720947266	20.691995620727567
2008-04-14	20.736709594726562	20.71536445617673
2008-04-15	20.760276794433594	20.73786735534668
2008-04-16	20.786460876464844	20.76501655578619
2008-04-17	20.81620216369629	20.79545593261713
2008-04-18	20.848472595214844	20.82787704467779
2008-04-19	20.869617462158203	20.84907341003418
2008-04-20	20.869739532470703	20.849117279052706
2008-04-21	20.87191390991211	20.85113525390625
2008-04-22	20.889455795288086	20.868515014648466
2008-04-23	20.919601440429688	20.897871017456083
2008-04-24	20.939193725585938	20.91791915893552
2008-04-25	20.961214065551758	20.940258026123075
2008-04-26	20.985363006591797	20.965539932250977
2008-04-27	21.008930206298828	20.986974716186523
2008-04-28	21.027334213256836	21.00817680358884
2008-04-29	21.055458068847656	21.03453636169435
2008-04-30	21.0778	21.05868530273436
2008-05-01	21.11110496520996	21.089128494262667
2008-05-02	21.146629333496094	21.127586364746094
2008-05-03	21.192432403564453	21.170328140258775
2008-05-04	21.22273063659668	21.201002120971694
2008-05-05	21.248559951782227	21.22735595703125
2008-05-06	21.274044036865234	21.251932144165025
2008-05-07	21.30839729309082	21.28640365600586
2008-05-08	21.351654052734375	21.330842971801758
2008-05-09	21.399250030517575	21.377222061157227
2008-05-10	21.43862533569336	21.417518615722656
2008-05-11	21.478919982910156	21.45784950256347
2008-05-12	21.519336700439453	21.498128890991197
2008-05-13	21.556201934814453	21.5342
2008-05-14	21.58342742919922	21.560138702392585
2008-05-15	21.607580184936523	21.584604263305664
2008-05-16	21.641094207763672	21.61899375915528
2008-05-17	21.67859268188477	21.65521240234375
2008-05-18	21.708486557006832	21.685485839843757
2008-05-19	21.73829078674316	21.715593338012695
2008-05-20	21.766508102416996	21.743751525878906
2008-05-21	21.791648864746094	21.767606735229478
2008-05-22	21.814329147338864	21.7898
2008-05-23	21.842018127441406	21.818817138671875
2008-05-24	21.871969223022457	21.8473
2008-05-25	21.89150619506836	21.868148803710945
2008-05-26	21.917577743530273	21.892427444458008
2008-05-27	21.94259071350098	21.91854286193847
2008-05-28	21.960620880126953	21.93649101257324
2008-05-29	21.97885131835938	21.954
2008-05-30	22.010595321655273	21.986293792724613
2008-05-31	22.035594940185547	22.01083946228027
2008-05-31	22.054706573486328	22.02997779846191
2008-06-01	22.071870803833004	22.04700469970703
2008-06-02	22.088741302490238	22.06389236450195
2008-06-03	22.10542869567871	22.0804
2008-06-04	22.12132453918457	22.096450805664062
2008-06-04	22.137205123901367	22.112201690673828
2008-06-05	22.153186798095707	22.128154754638672
2008-06-06	22.169218063354492	22.14409446716309
2008-06-07	22.19249725341797	22.167848587036133
2008-06-07	22.21003532409668	22.184432983398434
2008-06-08	22.214229583740238	22.189443588256836
2008-06-09	22.238021850585938	22.21283531188965
2008-06-10	22.25504875183105	22.230047225952152
2008-06-10	22.267841339111328	22.242778778076175
2008-06-11	22.276554107666016	22.251379013061523
2008-06-12	22.28912544250488	22.263742446899414
2008-06-12	22.299999237060547	22.274578094482422
2008-06-13	22.308164596557617	22.282579421997067
2008-06-14	22.308643341064453	22.283277511596676
2008-06-14	22.309253692626953	22.28358268737793
2008-06-15	22.31058502197266	22.285369873046875
2008-06-16	22.322862625122067	22.297756195068352
2008-06-16	22.336027145385742	22.310832977294922
2008-06-17	22.347391128540036	22.32207489013672
2008-06-18	22.34871482849121	22.323421478271488
2008-06-18	22.349136352539062	22.323843002319336
2008-06-19	22.349206924438473	22.32383918762207
2008-06-20	22.34926414489746	22.32379341125488
2008-06-21	22.349332809448242	22.323812484741207
2008-06-21	22.346260070800785	22.320541381835938
2008-06-22	22.334012985229492	22.30874633789063
2008-06-23	22.33051872253418	22.30501174926758
2008-06-23	22.32428932189941	22.298566818237298
2008-06-24	22.309671401977536	22.28450584411621
2008-06-25	22.314123153686527	22.288806915283203
2008-06-25	22.31782341003418	22.292303085327145
2008-06-26	22.319135665893555	22.293424606323246
2008-06-27	22.31191062927246	22.286451339721676
2008-06-27	22.2992	22.27349853515625
2008-06-28	22.279783248901364	22.254413604736335
2008-06-29	22.251859664916992	22.226621627807624
2008-06-30	22.237203598022457	22.21168518066406
2008-06-30	22.221342086791992	22.195758819580078
2008-07-01	22.200471878051758	22.174839019775387
2008-07-02	22.178985595703125	22.154069900512695
2008-07-03	22.156738281250004	22.131845474243157
2008-07-03	22.142402648925778	22.11737632751465
2008-07-04	22.117816925048828	22.092802047729492
2008-07-05	22.023191452026367	21.99886322021484
2008-07-06	21.975425720214844	21.949941635131836
2008-07-07	21.927742004394528	21.90389633178711
2008-07-08	21.892757415771484	21.869150161743164
2008-07-09	21.86519241333008	21.840450286865234
2008-07-10	21.8307	21.806596755981452
2008-07-11	21.79244232177734	21.76877212524414
2008-07-12	21.762947082519528	21.739355087280273
2008-07-13	21.75387191772461	21.729948043823242
2008-07-14	21.688936233520508	21.664163589477532
2008-07-15	21.670978546142578	21.648097991943366
2008-07-16	21.611265182495117	21.587011337280273
2008-07-17	21.534751892089844	21.511316299438462
2008-07-18	21.495889663696293	21.472972869873047
2008-07-19	21.51894760131836	21.49585914611815
2008-07-20	21.480981826782223	21.457098007202177
2008-07-21	21.347436904907227	21.324316024780273
2008-07-22	21.315929412841797	21.294910430908203
2008-07-23	21.249301910400394	21.225955963134766
2008-07-24	21.161821365356445	21.13988304138182
2008-07-25	21.114704132080078	21.091991424560547
2008-07-26	21.062393188476562	21.043176651000948
2008-07-27	21.043378829956055	21.02336311340335
2008-07-28	20.946035385131836	20.924989700317383
2008-07-29	20.894104003906254	20.871736526489286
2008-07-30	20.818788528442383	20.79574203491211
2008-07-31	20.728540420532227	20.706815719604464
2008-08-01	20.641111373901367	20.618183135986328
2008-08-02	20.68825149536133	20.666973114013672
2008-08-03	20.653257369995117	20.630968093872042
2008-08-04	20.572214126586914	20.549970626831055
2008-08-05	20.505054473876953	20.48308563232422
2008-08-06	20.428718566894528	20.406236648559627
2008-08-07	20.341167449951175	20.32059860229495
2008-08-08	20.248769760131836	20.230115890502958
2008-08-09	20.167072296142578	20.149715423583984
2008-08-10	20.08125495910644	20.06536865234372
2008-08-11	19.981309890747074	19.967935562133796
2008-08-12	19.88196563720703	19.873470306396484
2008-08-13	19.78159523010254	19.783262252807617
2008-08-14	19.695268630981445	19.695308685302734
2008-08-15	19.592157363891598	19.591922760009766
2008-08-16	19.490039825439453	19.489656448364258
2008-08-17	19.390775680541996	19.390056610107422
2008-08-18	19.29160499572754	19.290863037109375
2008-08-19	19.20802116394043	19.208765029907227
2008-08-20	19.113571166992188	19.1117
2008-08-21	19.022880554199222	19.024810791015653
2008-08-22	18.96456909179687	18.968343734741183
2008-08-23	18.918094635009766	18.92217826843259
2008-08-24	18.873834609985355	18.877048492431612
2008-08-25	18.832181930541992	18.83591651916504
2008-08-26	18.780550003051758	18.781244277954094
2008-08-27	18.719253540039062	18.721664428710945
2008-08-28	18.676450729370117	18.67954635620117
2008-08-29	18.64622306823731	18.65215301513672
2008-08-30	18.62291717529297	18.627094268798828
2008-08-31	18.58746910095215	18.591421127319343
2008-09-01	18.531797409057617	18.533771514892578
2008-09-02	18.42610168457031	18.418178558349638
2008-09-03	18.27520942687988	18.26270294189453
2008-09-04	18.11924934387207	18.10353088378905
2008-09-05	17.964933395385742	17.945091247558594
2008-09-06	17.806514739990234	17.781597137451143
2008-09-07	17.641267776489258	17.610010147094783
2008-09-08	17.470018386840824	17.428485870361328
2008-09-09	17.291490554809563	17.24427032470703
2008-09-10	17.1177	17.05742073059082
2008-09-11	16.936561584472656	16.866552352905302
2008-09-12	16.75076103210455	16.673658370971623
2008-09-13	16.560024261474624	16.477844238281307
2008-09-14	16.36868476867673	16.28204345703125
2008-09-15	16.1844	16.090484619140625
2008-09-16	16.001626968383846	15.894928932189828
2008-09-17	15.823962211608915	15.708333969116211
2008-09-18	15.647734642028837	15.53394222259567
2008-09-19	15.480579376220703	15.370870590210416
2008-09-20	15.323690414428711	15.204177856445426
2008-09-21	15.172285079956055	15.048723220825195
2008-09-22	15.021381378173814	14.888553619384766
2008-09-23	14.86706352233886	14.72341442108143
2008-09-24	14.713027954101562	14.564253807067416
2008-09-25	14.553568840026742	14.392836570739746
2008-09-26	14.394641876220703	14.213103294373013
2008-09-27	14.240791320800838	14.049297332762762
2008-09-28	14.094025611877427	13.888507843017578
2008-09-29	13.94635581970212	13.762404441833041
2008-09-30	13.810436248779304	13.642841339111328
2008-10-01	13.686481475830078	13.541460037231445
2008-10-02	13.573246002197237	13.445806503295444
2008-10-03	13.469433784484849	13.367841720581282
2008-10-04	13.377310752868652	13.288023948669434
2008-10-05	13.292397499084458	13.220816612243198
2008-10-06	13.212068557739258	13.152292251587141
2008-10-07	13.13401889801014	13.083186149597168
2008-10-08	13.067113876342773	13.036033630371094
2008-10-09	13.015498161315918	12.986682891845703
2008-10-10	12.967846870422306	12.941346168518066
2008-10-11	12.92217159271246	12.893569946289062
2008-10-12	12.877646446228027	12.838942527770769
2008-10-13	12.824198722839355	12.786013603210222
2008-10-14	12.760313987731934	12.718297958373796
2008-10-15	12.693533897399917	12.648992538452376
2008-10-16	12.622810363769531	12.57543659210205
2008-10-17	12.549749374389648	12.497763633728027
2008-10-18	12.530924797058105	12.422864913940202
2008-10-19	12.530924797056286	12.340459823608398
2008-10-20	12.530924797058105	12.250929832458496
2008-10-21	12.530924797054467	12.179883956909293
2008-10-22	12.530924797058105	12.105814933776742
2008-10-23	12.530924797058105	12.053088188171387
2008-10-24	12.530924797058105	12.013616561889762
2008-10-25	12.530924797058105	11.978889465331918
2008-10-26	12.53092479705083	11.961820602416964
2008-10-27	12.53092479705083	11.973208427429203
2008-10-28	12.530924797058105	12.000491142273063
2008-10-29	12.530924797058105	12.041749954223633
2008-10-30	12.53092479705083	12.075480461120605
2008-10-31	12.53092479705083	12.108839988708496
2008-11-01	12.530924797065381	12.141136169433707
2008-11-02	12.53101444244021	12.181023597717399
2008-11-03	12.530924797058105	12.221239089966048
2008-11-04	12.531029701229272	12.262990951538086
2008-11-05	12.53107452392942	12.301101684570312
2008-11-06	12.530924797058105	12.33886432647705
2008-11-07	12.531039237977893	12.374362945556186
2008-11-08	12.530986785888672	12.426850318908237
2008-11-09	12.530970573424383	12.466937065124512
2008-11-10	12.53092479705765	12.511987686156772
2008-11-11	12.530924797058105	12.542380332946777
2008-11-12	12.568108558654785	12.583476066589355
2008-11-13	12.612137794494625	12.627150535583269
2008-11-14	12.667746543884277	12.691520690917514
2008-11-15	12.724835395812985	12.749613761901628
2008-11-16	12.781092643737793	12.813267707824934
2008-11-17	12.850042343139648	12.88790512084961
2008-11-18	12.91932487487793	12.951227188110579
2008-11-19	12.98511028289795	13.022880554199332
2008-11-20	13.046956062316923	13.072980880737305
2008-11-21	13.110398292541447	13.130355834960824
2008-11-22	13.178459167480469	13.2122
2008-11-23	13.251964569091797	13.291888236999512
2008-11-24	13.318299293518052	13.359786987304744
2008-11-25	13.380935668945341	13.418265342712374
2008-11-26	13.445706367492676	13.485858917236385
2008-11-27	13.512965202331536	13.55371475219738
2008-11-28	13.574576377868652	13.614170074462834
2008-11-29	13.634694099426264	13.671648025512695
2008-11-30	13.691790580749526	13.728465080261344
2008-12-01	13.750119209289544	13.781998634338436
2008-12-02	13.80594444274908	13.83411693572998
2008-12-03	13.86929988861084	13.902173042297136
2008-12-04	13.946550369262702	13.989863395691032
2008-12-05	14.027353286743164	14.064244270324707
2008-12-06	14.09865856170655	14.128374099731502
2008-12-07	14.167243003845215	14.206463813781625
2008-12-08	14.247651100158691	14.288184165954533
2008-12-09	14.334733963012692	14.371034622192326
2008-12-10	14.42083835601808	14.44662666320798
2008-12-11	14.506545066833496	14.539387702941895
2008-12-12	14.603278160095215	14.643124580383272
2008-12-13	14.70594406127924	14.748446464538574
2008-12-14	14.81277847290039	14.844897270202864
2008-12-15	14.908510208129854	14.93328857421875
2008-12-16	14.997052192688017	15.020495414733887
2008-12-17	15.080586433410645	15.100664138793945
2008-12-18	15.168562889099125	15.201288223266602
2008-12-19	15.278646469116225	15.313639640808105
2008-12-20	15.38529205322267	15.416152954101562
2008-12-21	15.475425720214844	15.497243881225472
2008-12-22	15.548273086547852	15.567402839660645
2008-12-23	15.61689281463623	15.631246566772234
2008-12-24	15.688201904296875	15.702208518982047
2008-12-25	15.759439468383768	15.773506164550781
2008-12-26	15.830550193786621	15.84812450408947
2008-12-27	15.901345252990723	15.921876907348633
2008-12-28	15.96497631072998	15.982865333557129
2008-12-29	16.019239425659187	16.033950805664062
2008-12-30	16.076644897460938	16.094341278076172
2008-12-31	16.149051666259766	16.172687530517692
2009-01-01	16.22671890258789	16.24741554260254
2009-01-02	16.299634933471665	16.319482803344613
2009-01-03	16.366294860839844	16.381486892700252
2009-01-04	16.4204	16.43278121948245
2009-01-05	16.46229553222659	16.47162437438965
2009-01-06	16.493360519409208	16.502235412597642
2009-01-07	16.52325820922853	16.531295776367188
2009-01-08	16.55462646484375	16.56351661682129
2009-01-09	16.58449935913086	16.5928
2009-01-10	16.606481552123995	16.611276626586886
2009-01-11	16.628887176513672	16.63966941833496
2009-01-12	16.667787551879883	16.67715835571289
2009-01-13	16.707830429077163	16.72109031677246
2009-01-14	16.749668121337905	16.765609741210938
2009-01-15	16.795835494995117	16.811819076538086
2009-01-16	16.84452247619629	16.864351272582894
2009-01-17	16.90465354919434	16.929134368896484
2009-01-18	16.97240447998047	17.006963729858285
2009-01-19	17.050613403320312	17.086025238037166
2009-01-20	17.137128829956012	17.1737
2009-01-21	17.225236892700195	17.259750366210966
2009-01-22	17.304952621459975	17.34158706665039
2009-01-23	17.3851	17.424669265747013
2009-01-24	17.471742630004883	17.514070510864315
2009-01-25	17.56324577331543	17.603601455688363
2009-01-26	17.652599334716797	17.69109535217291
2009-01-27	17.74671173095703	17.79112052917486
2009-01-28	17.8446	17.88288116455078
2009-01-29	17.937118530273438	17.982503890991268
2009-01-30	18.044071197509773	18.089481353759822
2009-01-31	18.147014617919893	18.190053939819308
2009-02-01	18.243852615356445	18.282613754272447
2009-02-02	18.33658218383789	18.370901107788086
2009-02-03	18.425266265869148	18.459207534790096
2009-02-04	18.50780487060547	18.53351402282715
2009-02-05	18.572895050048828	18.594999313354435
2009-02-06	18.647033691406246	18.67488098144537
2009-02-07	18.73569107055664	18.763492584228516
2009-02-08	18.824687957763672	18.8517
2009-02-09	18.92566490173339	18.959371566772518
2009-02-10	19.026779174804688	19.047712326049798
2009-02-11	19.105098724365234	19.124794006347656
2009-02-12	19.18088722229004	19.197441101074247
2009-02-13	19.24931716918946	19.267250061035156
2009-02-14	19.325889587402344	19.3457
2009-02-15	19.393671035766605	19.407161712646484
2009-02-16	19.452516555786133	19.467193603515625
2009-02-17	19.508502960205078	19.520360946655273
2009-02-18	19.55435752868652	19.564867019653327
2009-02-19	19.583541870117184	19.59317970275876
2009-02-20	19.622295379638672	19.636198043823242
2009-02-21	19.678926467895515	19.691736221313477
2009-02-22	19.729141235351562	19.739358901977525
2009-02-23	19.76817131042481	19.778680801391598
2009-02-24	19.81411361694336	19.8256
2009-02-25	19.877048492431644	19.889570236206048
2009-02-26	19.924434661865238	19.93159294128418
2009-02-27	19.952524185180664	19.958580017089844
2009-02-28	19.99799919128418	20.003585815429688
2009-03-01	20.04593849182129	20.04412078857422
2009-03-02	20.098344802856445	20.094846725463867
2009-03-03	20.145923614501967	20.138273239135742
2009-03-04	20.179563522338867	20.169471740722653
2009-03-05	20.217042922973626	20.2071
2009-03-06	20.26179695129395	20.250631332397454
2009-03-07	20.313461303710938	20.30106925964354
2009-03-08	20.35542297363281	20.340902328491225
2009-03-09	20.39462661743164	20.380422592163114
2009-03-10	20.430648803710938	20.416009902954073
2009-03-11	20.465057373046875	20.448299407958984
2009-03-12	20.50605201721191	20.488510131835938
2009-03-13	20.54821014404297	20.530988693237333
2009-03-14	20.5939	20.573984146118192
2009-03-15	20.640718460083008	20.621252059936538
2009-03-16	20.698770523071293	20.67696189880371
2009-03-17	20.74312400817871	20.722051620483413
2009-03-18	20.789194107055664	20.76656150817874
2009-03-19	20.841278076171875	20.81989288330078
2009-03-20	20.88494300842285	20.864164352416992
2009-03-21	20.92876434326172	20.908422470092773
2009-03-22	20.96736717224121	20.946327209472685
2009-03-23	21.007644653320316	20.98596191406253
2009-03-24	21.052072525024414	21.030324935913086
2009-03-25	21.107971191406254	21.087257385253878
2009-03-26	21.163530349731445	21.143800735473604
2009-03-27	21.22406005859375	21.20346450805664
2009-03-28	21.27353858947754	21.253252029418945
2009-03-29	21.327072143554688	21.306789398193352
2009-03-30	21.37299919128418	21.350812911987312
2009-03-31	21.414012908935547	21.39120101928711
2009-04-01	21.461524963378906	21.439228057861328
2009-04-02	21.511919021606445	21.489595413208008
2009-04-03	21.554922103881836	21.532213211059567
2009-04-04	21.595420837402344	21.57247924804688
2009-04-05	21.63565635681152	21.612686157226562
2009-04-06	21.67513084411621	21.65300178527832
2009-04-07	21.717174530029297	21.6935
2009-04-08	21.76258659362793	21.73816108703614
2009-04-09	21.808502197265625	21.783607482910163
2009-04-10	21.86012649536133	21.83536338806152
2009-04-11	21.91110229492188	21.88673210144043
2009-04-12	21.957817077636722	21.933038711547855
2009-04-12	22.00137710571289	21.975894927978516
2009-04-13	22.044214248657227	22.0197
2009-04-14	22.091999053955078	22.06696891784668
2009-04-15	22.13072967529297	22.10564613342285
2009-04-16	22.158420562744144	22.1329
2009-04-16	22.183519363403324	22.15823745727539
2009-04-17	22.2133	22.18759536743164
2009-04-18	22.24544906616211	22.220102310180664
2009-04-18	22.281560897827145	22.255952835083008
2009-04-19	22.317934036254883	22.29210090637207
2009-04-20	22.34471893310547	22.31881332397461
2009-04-20	22.370952606201175	22.345129013061523
2009-04-21	22.397127151489258	22.371126174926758
2009-04-22	22.42271232604981	22.396663665771484
2009-04-22	22.451089859008796	22.424846649169922
2009-04-23	22.481550216674805	22.455575942993164
2009-04-24	22.50444793701172	22.47804641723633
2009-04-24	22.52365112304687	22.497156143188477
2009-04-25	22.535724639892578	22.50933837890625
2009-04-25	22.549104690551754	22.523208618164062
2009-04-26	22.564739227294925	22.53815460205078
2009-04-27	22.582124710083004	22.555805206298828
2009-04-27	22.599472045898438	22.57300567626953
2009-04-28	22.614179611206055	22.58740997314453
2009-04-28	22.627061843872067	22.600688934326172
2009-04-29	22.63832855224609	22.612619400024414
2009-04-29	22.665843963623047	22.640071868896484
2009-04-30	22.69729995727539	22.67024803161621
2009-05-01	22.719093322753906	22.692855834960938
2009-05-01	22.74009704589844	22.71401023864746
2009-05-02	22.757051467895508	22.73056030273438
2009-05-02	22.77776527404785	22.751331329345703
2009-05-03	22.804058074951172	22.777597427368164
2009-05-03	22.82075500488281	22.79441261291504
2009-05-04	22.82880401611328	22.8022
2009-05-04	22.838346481323246	22.811847686767578
2009-05-05	22.84899520874023	22.822433471679688
2009-05-05	22.861404418945312	22.83467864990234
2009-05-06	22.8744	22.847764968872063
2009-05-06	22.88935089111328	22.86262321472168
2009-05-07	22.90480995178223	22.878099441528324
2009-05-07	22.92495346069336	22.898267745971676
2009-05-08	22.945516586303714	22.918798446655273
2009-05-08	22.959524154663086	22.932584762573242
2009-05-09	22.973031997680664	22.946146011352543
2009-05-10	22.986461639404297	22.959468841552734
2009-05-10	23.001134872436527	22.974166870117188
2009-05-11	23.021978378295902	22.995073318481445
2009-05-11	23.04413223266602	23.0172
2009-05-12	23.070178985595707	23.043083190917972
2009-05-12	23.09181022644043	23.064748764038082
2009-05-13	23.104679107666012	23.07770919799805
2009-05-13	23.11447525024414	23.087596893310547
2009-05-14	23.119794845581055	23.09286880493164
2009-05-14	23.125007629394528	23.098049163818356
2009-05-15	23.130367279052734	23.10344886779785
2009-05-15	23.135446548461914	23.10856819152832
2009-05-16	23.140735626220703	23.113855361938477
2009-05-16	23.14601707458496	23.118993759155273
2009-05-17	23.1511	23.124158859252923
2009-05-17	23.15642356872559	23.129430770874023
2009-05-18	23.161674499511722	23.134742736816406
2009-05-18	23.166799545288082	23.139863967895508
2009-05-19	23.172010421752926	23.145069122314453
2009-05-19	23.18191528320313	23.154884338378906
2009-05-20	23.192136764526367	23.165128707885742
2009-05-21	23.202398300170895	23.17546844482422
2009-05-21	23.21286964416504	23.185745239257805
2009-05-22	23.21780776977539	23.19080924987793
2009-05-22	23.22348403930664	23.1965
2009-05-23	23.233850479125977	23.206796646118164
2009-05-23	23.243206024169925	23.21621322631836
2009-05-24	23.248447418212887	23.22155570983886
2009-05-24	23.252628326416016	23.225582122802734
2009-05-25	23.25260353088379	23.22551727294922
2009-05-25	23.252532958984375	23.22544860839844
2009-05-26	23.25254631042481	23.225522994995117
2009-05-26	23.25254058837891	23.225585937500004
2009-05-27	23.252580642700195	23.225524902343754
2009-05-27	23.25371360778809	23.22668266296387
2009-05-28	23.25631904602051	23.229354858398438
2009-05-28	23.26302146911621	23.235929489135742
2009-05-29	23.273443222045895	23.24622344970703
2009-05-29	23.282	23.254978179931648
2009-05-30	23.289926528930664	23.262790679931637
2009-05-30	23.295808792114258	23.268869400024425
2009-05-31	23.301086425781254	23.274137496948246
2009-05-31	23.30618286132812	23.279188156127926
2009-06-01	23.311389923095703	23.28438568115234
2009-06-01	23.316576004028317	23.28946113586426
2009-06-02	23.321773529052734	23.2947
2009-06-02	23.326866149902344	23.299913406372067
2009-06-03	23.33205986022949	23.305147171020508
2009-06-03	23.332372665405273	23.305442810058594
2009-06-04	23.332447052001957	23.305463790893555
2009-06-05	23.337619781494144	23.310586929321296
2009-06-05	23.34266471862793	23.315601348876957
2009-06-06	23.34771919250488	23.320833206176754
2009-06-06	23.35467338562012	23.327318191528327
2009-06-07	23.37211608886719	23.345117568969723
2009-06-07	23.388637542724613	23.361677169799798
2009-06-08	23.398893356323242	23.37185287475586
2009-06-08	23.409749984741207	23.38265609741211
2009-06-09	23.422094345092773	23.395132064819332
2009-06-09	23.43336296081543	23.406227111816406
2009-06-10	23.438364028930664	23.41143035888672
2009-06-10	23.442996978759766	23.416019439697266
2009-06-11	23.44550132751465	23.418420791625977
2009-06-11	23.45467758178711	23.427469253540036
2009-06-12	23.477306365966793	23.4502
2009-06-12	23.49920654296875	23.472200393676758
2009-06-13	23.51960945129395	23.49262809753418
2009-06-13	23.53585433959961	23.50893783569336
2009-06-14	23.546365737915043	23.519407272338864
2009-06-14	23.557878494262695	23.531049728393555
2009-06-15	23.57119750976563	23.544124603271484
2009-06-15	23.592824935913082	23.565494537353512
2009-06-16	23.620807647705075	23.59375381469727
2009-06-16	23.641319274902344	23.614383697509766
2009-06-17	23.657222747802734	23.630332946777344
2009-06-17	23.66524124145508	23.63850593566895
2009-06-18	23.67062187194824	23.643947601318356
2009-06-18	23.67613983154297	23.649454116821293
2009-06-19	23.68174934387207	23.65505981445312
2009-06-20	23.692571640014652	23.665855407714837
2009-06-20	23.7024	23.675514221191406
2009-06-21	23.707822799682617	23.681112289428714
2009-06-21	23.713214874267575	23.68651199340821
2009-06-22	23.718521118164062	23.69173812866211
2009-06-22	23.721210479736328	23.694360733032223
2009-06-23	23.721248626708984	23.694393157958984
2009-06-23	23.724313735961918	23.697401046752923
2009-06-24	23.729362487792972	23.702518463134773
2009-06-24	23.731391906738285	23.704345703125004
2009-06-25	23.731285095214844	23.704439163208008
2009-06-25	23.734575271606445	23.70785140991211
2009-06-26	23.73980140686035	23.71290397644043
2009-06-26	23.741250991821286	23.71441078186035
2009-06-27	23.74129676818848	23.714300155639645
2009-06-27	23.744985580444336	23.718008041381832
2009-06-28	23.74982261657715	23.722917556762695
2009-06-28	23.751304626464844	23.72432136535645
2009-06-29	23.751380920410156	23.72442054748536
2009-06-29	23.747631072998047	23.72083091735839
2009-06-30	23.742704391479492	23.715702056884766
2009-06-30	23.73753929138184	23.7106
2009-07-01	23.73248291015625	23.705560684204094
2009-07-01	23.72720146179199	23.700527191162106
2009-07-02	23.72217178344727	23.695249557495117
2009-07-02	23.72117042541504	23.694375991821286
2009-07-03	23.721162796020508	23.694429397583008
2009-07-03	23.716476440429688	23.689817428588867
2009-07-04	23.711290359497074	23.684474945068352
2009-07-05	23.71122169494629	23.684402465820312
2009-07-05	23.711286544799805	23.684459686279297
2009-07-06	23.711221694946286	23.68452453613281
2009-07-06	23.71002769470215	23.68324279785156
2009-07-07	23.704547882080075	23.677854537963867
2009-07-07	23.701196670532227	23.674373626708984
2009-07-08	23.701204299926758	23.67440414428711
2009-07-08	23.69803047180176	23.671445846557624
2009-07-09	23.692628860473633	23.665960311889645
2009-07-09	23.684946060180664	23.658306121826172
2009-07-10	23.676828384399414	23.65
2009-07-11	23.665935516357422	23.63914489746094
2009-07-11	23.65445327758789	23.62761688232422
2009-07-12	23.64076042175293	23.613964080810547
2009-07-12	23.627925872802734	23.601158142089844
2009-07-13	23.617136001586914	23.590322494506836
2009-07-13	23.604791641235355	23.57796287536621
2009-07-14	23.591232299804688	23.564489364624023
2009-07-14	23.581495285034183	23.55462837219238
2009-07-15	23.573390960693363	23.54645729064942
2009-07-15	23.5631	23.536386489868168
2009-07-16	23.55268287658691	23.52572059631347
2009-07-17	23.541915893554688	23.515010833740234
2009-07-17	23.53109359741211	23.504194259643555
2009-07-18	23.517770767211918	23.490913391113274
2009-07-18	23.504140853881836	23.47711753845215
2009-07-19	23.488107681274414	23.4612
2009-07-19	23.473951339721676	23.446891784667972
2009-07-20	23.46341896057129	23.436510086059567
2009-07-20	23.45080947875977	23.42391777038574
2009-07-21	23.435274124145508	23.4082
2009-07-21	23.416997909545895	23.39
2009-07-22	23.395849227905273	23.36903190612793
2009-07-22	23.37649536132812	23.349414825439453
2009-07-23	23.358053207397464	23.331113815307614
2009-07-23	23.336156845092773	23.308998107910156
2009-07-24	23.312095642089844	23.28518295288086
2009-07-24	23.294794082641605	23.267869949340813
2009-07-25	23.279050827026367	23.252099990844727
2009-07-25	23.263254165649414	23.23630714416504
2009-07-26	23.24750518798828	23.220508575439453
2009-07-27	23.22344207763672	23.19658660888672
2009-07-27	23.199203491210938	23.172389984130863
2009-07-28	23.172609329223636	23.14571189880371
2009-07-28	23.14621353149414	23.119403839111328
2009-07-29	23.122325897216793	23.095306396484375
2009-07-29	23.097967147827152	23.071172714233402
2009-07-30	23.073942184448242	23.047012329101562
2009-07-30	23.050851821899418	23.024023056030277
2009-07-31	23.02920150756836	23.0024
2009-07-31	23.003644943237305	22.97677230834961
2009-08-01	22.97579765319824	22.949052810668945
2009-08-01	22.9481	22.921476364135742
2009-08-02	22.92016983032227	22.893527984619144
2009-08-03	22.894903182983395	22.868206024169922
2009-08-03	22.868507385253906	22.841991424560547
2009-08-04	22.83753204345703	22.811035156249996
2009-08-04	22.810049057006832	22.783937454223633
2009-08-05	22.788663864135742	22.761779785156246
2009-08-05	22.754976272583008	22.7288
2009-08-06	22.717994689941406	22.691064834594727
2009-08-07	22.685508728027344	22.6589
2009-08-07	22.652103424072266	22.625381469726566
2009-08-08	22.615373611450195	22.588998794555664
2009-08-08	22.578176498413082	22.551803588867188
2009-08-09	22.539625167846676	22.51370429992676
2009-08-10	22.497503280639645	22.471454620361328
2009-08-10	22.457714080810543	22.431814193725586
2009-08-11	22.421140670776367	22.39503288269043
2009-08-12	22.386877059936523	22.360797882080078
2009-08-12	22.347984313964844	22.322303771972656
2009-08-13	22.305622100830078	22.279802322387695
2009-08-14	22.269210815429684	22.243316650390625
2009-08-15	22.225942611694332	22.200162887573242
2009-08-15	22.179311752319332	22.153358459472656
2009-08-16	22.130701065063473	22.10517692565918
2009-08-17	22.08053588867188	22.055
2009-08-18	22.0376	22.011337280273438
2009-08-19	21.988203048706062	21.963003158569336
2009-08-20	21.926904678344723	21.901487350463867
2009-08-21	21.854291915893555	21.82845687866211
2009-08-22	21.75859451293945	21.734119415283203
2009-08-23	21.649173736572266	21.624872207641594
2009-08-24	21.537229537963867	21.513652801513672
2009-08-25	21.427181243896484	21.402591705322273
2009-08-26	21.296125411987305	21.2729
2009-08-27	21.176658630371094	21.15352058410646
2009-08-28	21.079265594482422	21.0579
2009-08-29	20.993461608886722	20.971765518188477
2009-08-30	20.900310516357422	20.878828048706055
2009-08-31	20.79703712463379	20.7743
2009-09-01	20.686344146728516	20.663633346557617
2009-09-02	20.57478904724121	20.551927566528292
2009-09-03	20.462343215942383	20.437797546386747
2009-09-04	20.332366943359375	20.310190200805664
2009-09-05	20.197248458862305	20.177175521850586
2009-09-06	20.061573028564446	20.041234970092773
2009-09-07	19.922950744628906	19.910095214843754
2009-09-08	19.772397994995117	19.770503997802734
2009-09-09	19.64684295654297	19.644369125366218
2009-09-10	19.523160934448242	19.519952774047844
2009-09-11	19.3948	19.39189338684082
2009-09-12	19.266637802124023	19.26309967041017
2009-09-13	19.129383087158203	19.121974945068345
2009-09-14	18.965290069580078	18.955265045165987
2009-09-15	18.78730201721191	18.768018722534237
2009-09-16	18.583036422729492	18.562734603881836
2009-09-17	18.39869499206543	18.38138198852539
2009-09-18	18.22245216369629	18.20154762268068
2009-09-19	18.05167007446289	18.030881881713867
2009-09-20	17.894685745239254	17.87488555908203
2009-09-21	17.746549606323242	17.725326538085938
2009-09-22	17.598529815673828	17.57599449157709
2009-09-23	17.450904846191406	17.424598693847656
2009-09-24	17.295553207397457	17.24871253967285
2009-09-25	17.110990524291992	17.04514503479004
2009-09-26	16.924791336059577	16.855213165283203
2009-09-27	16.732084274291978	16.638654708862305
2009-09-28	16.518430709838867	16.405130386352525
2009-09-29	16.310754776000948	16.18734741210939
2009-09-30	16.10070228576663	15.96529388427723
2009-10-01	15.892448425292972	15.726551055907976
2009-10-02	15.6768	15.493600845336914
2009-10-03	15.46537590026854	15.266826629638445
2009-10-04	15.262585639953642	15.047405242919467
2009-10-05	15.061929702758789	14.842691421508789
2009-10-06	14.867618560791016	14.655052185058139
2009-10-07	14.682030677795439	14.477310180664062
2009-10-08	14.50584411621093	14.314891815185547
2009-10-09	14.340888023376465	14.129393577576138
2009-10-10	14.181325912475586	13.97299575805664
2009-10-11	14.025434494018612	13.826329231262207
2009-10-12	13.878850936889592	13.6898
2009-10-13	13.74012565612793	13.565556526184082
2009-10-14	13.600029945373521	13.403989791870117
2009-10-15	13.452576637268038	13.252130508422852
2009-10-16	13.300771713256836	13.105133056639716
2009-10-17	13.151909828186021	12.983248710632324
2009-10-18	13.00581932067874	12.858854293823242
2009-10-19	12.861444473266602	12.715024948120117
2009-10-20	12.713606834411621	12.583653450012207
2009-10-21	12.574765205383297	12.462723731994856
2009-10-21	12.56058406829743	12.358240127563477
2009-10-22	12.560584068301978	12.250754356384391
2009-10-23	12.560584068294702	12.13953685760498
2009-10-24	12.560584068291064	12.064009666442985
2009-10-25	12.56058406829834	11.957542419433565
2009-10-26	12.56058406829834	11.896673202514734
2009-10-27	12.56058406829834	11.838221549987793
2009-10-28	12.560584068291064	11.786774635314956
2009-10-29	12.56058406829834	11.759949684143074
2009-10-30	12.56058406829834	11.727802276611214
2009-10-31	12.560584068305616	11.721318244934068
2009-10-31	12.560584068305616	11.72131824493411
2009-11-01	12.560584068305616	11.704629898071282
2009-11-02	12.560584068291064	11.695754051208496
2009-11-03	12.56058406829834	11.685834884643562
2009-11-04	12.560584068305616	11.677280426025398
2009-11-05	12.56058406829834	11.670709609985352
2009-11-06	12.56058406829834	11.652941703796387
2009-11-07	12.560584068305616	11.626959800720224
2009-11-08	12.560584068305616	11.583927154541016
2009-11-09	12.560584068291064	11.539000511169448
2009-11-10	12.56058406829834	11.493364334106445
2009-11-11	12.560584068305616	11.44622135162355
2009-11-12	12.560584068291064	11.397623062133789
2009-11-13	12.560584068291064	11.3401
2009-11-14	12.56058406829834	11.294278144834607
2009-11-15	12.560584068305616	11.247742652893066
2009-11-16	12.56058406829834	11.20837688446045
2009-11-17	12.56058406829834	11.174757957454858
2009-11-18	12.560584068305616	11.13556957244873
2009-11-19	12.560584068305616	11.101461410515185
2009-11-20	12.56058406829834	11.08751201628911
2009-11-21	12.560584068305616	11.074091911315918
2009-11-22	12.56058406829834	11.060342788696289
2009-11-23	12.560584068305616	11.040755271911621
2009-11-24	12.560584068305616	11.017163276665087
2009-11-25	12.56058406829834	10.98525619506836
2009-11-26	12.560584068291064	10.967330932624463
2009-11-27	12.56058406829834	10.957159996032715
2009-11-28	12.56058406829834	10.948866844177246
2009-11-29	12.560584068305616	10.956315994262695
2009-11-30	12.56058406829834	10.970220565803174
2009-12-01	12.560584068291064	11.017036437995557
2009-12-02	12.56058406829834	11.072836875908251
2009-12-03	12.560584068291064	11.134412765499292
2009-12-04	12.560584068291064	11.194701194763184
2009-12-05	12.560584068291064	11.256144523622424
2009-12-06	12.56058406829834	11.318574905395508
2009-12-07	12.560584068291064	11.37802505493164
2009-12-08	12.56058406829834	11.41963005065918
2009-12-09	12.560584068291064	11.489302635193098
2009-12-10	12.560584068291064	11.575441360473633
2009-12-11	12.56058406829834	11.664046287536735
2009-12-12	12.560584068305616	11.787534713745117
2009-12-13	12.56058406829834	11.881575584411621
2009-12-14	12.560584068291064	11.956998825073299
2009-12-15	12.56058406829834	12.0379
2009-12-16	12.56058406829834	12.139065742492676
2009-12-17	12.56058406829834	12.25777149200394
2009-12-18	12.560810089114966	12.367250442504883
2009-12-19	12.560636520387561	12.497620582580538
2009-12-20	12.565272331237795	12.6525
2009-12-21	12.725114822387695	12.805953979491733
2009-12-22	12.889577865600572	12.973559379577637
2009-12-23	13.042661666870089	13.136613845824968
2009-12-24	13.189188003540067	13.281135559082031
2009-12-25	13.312108039855957	13.421587944030875
2009-12-26	13.42567253112793	13.532698631286593
2009-12-27	13.534342765808105	13.64671039581296
2009-12-28	13.647953987121554	13.7604
2009-12-29	13.768692016601548	13.8852
2009-12-30	13.88876056671154	14.005824089050293
2009-12-31	14.008672714233398	14.126324653625375
2010-01-01	14.130488395690918	14.237694740295524
2010-01-02	14.248970031738224	14.336250305175781
2010-01-03	14.36840534210205	14.436941146850586
2010-01-04	14.483206748962402	14.547392845153581
2010-01-05	14.595529556274414	14.654258728027798
2010-01-06	14.708380699157715	14.761856079101562
2010-01-07	14.82058334350586	14.861946105957031
2010-01-08	14.930213928222642	14.970650672912598
2010-01-09	15.036712646484375	15.078024864196777
2010-01-10	15.144341468811035	15.182994842529297
2010-01-11	15.251806259155273	15.286332130431902
2010-01-12	15.358984947204561	15.391802787780762
2010-01-13	15.463597297668457	15.497480392455827
2010-01-14	15.550860404968262	15.56601333618164
2010-01-15	15.601090431213379	15.613261222839355
2010-01-16	15.643694877624512	15.652065277099496
2010-01-17	15.684863090515108	15.690775871276855
2010-01-18	15.722481727600098	15.727127075195426
2010-01-19	15.759434700012207	15.763062477111816
2010-01-20	15.797261238098145	15.8008
2010-01-21	15.833416938781731	15.837814331054688
2010-01-22	15.86957645416257	15.876152038574247
2010-01-23	15.90575027465821	15.91273307800293
2010-01-24	15.942389488220217	15.949257850646944
2010-01-25	15.980026245117195	15.98568344116211
2010-01-26	16.018724441528327	16.023145675659208
2010-01-27	16.0558	16.059850692749023
2010-01-28	16.09242057800293	16.09722518920899
2010-01-29	16.128524780273434	16.132577896118136
2010-01-30	16.164844512939453	16.169731140136722
2010-01-31	16.201538085937486	16.208084106445312
2010-02-01	16.237083435058594	16.24464988708499
2010-02-02	16.27215003967285	16.280954360961942
2010-02-03	16.309520721435547	16.317981719970703
2010-02-04	16.346069335937486	16.355411529541016
2010-02-05	16.382461547851577	16.39137649536132
2010-02-06	16.418756484985337	16.42742729187013
2010-02-07	16.454803466796847	16.464405059814425
2010-02-08	16.490514755249023	16.499839782714844
2010-02-09	16.525644302368164	16.5362
2010-02-10	16.560958862304688	16.57235336303711
2010-02-11	16.595232009887724	16.60791969299315
2010-02-12	16.629371643066406	16.642335891723604
2010-02-13	16.66755485534668	16.680131912231445
2010-02-14	16.70992469787599	16.721050262451172
2010-02-15	16.746997833251953	16.757997512817354
2010-02-16	16.782546997070327	16.794990539550753
2010-02-17	16.81752967834474	16.829235076904297
2010-02-18	16.852319717407227	16.865129470825195
2010-02-19	16.887418746948242	16.8999
2010-02-20	16.924501419067393	16.936992645263558
2010-02-21	16.960132598876953	16.973217010497933
2010-02-22	16.991203308105465	17.005769729614144
2010-02-23	17.033510208129883	17.05253791809082
2010-02-24	17.07576370239257	17.093786239624023
2010-02-25	17.1144	17.13220596313471
2010-02-26	17.15094566345215	17.16802406311035
2010-02-27	17.18790626525879	17.206073760986328
2010-02-28	17.22479057312013	17.24294090270996
2010-03-01	17.26175880432126	17.280960083007784
2010-03-02	17.2979	17.3181
2010-03-03	17.33442497253418	17.354398727416992
2010-03-04	17.371284484863278	17.39143562316896
2010-03-05	17.40825843811035	17.42828178405761
2010-03-06	17.444837570190437	17.46498298645019
2010-03-07	17.481384277343764	17.502279281616207
2010-03-08	17.518114089965763	17.538541793823242
2010-03-09	17.55535316467285	17.575798034667972
2010-03-10	17.58969116210939	17.606267929077156
2010-03-11	17.615673065185533	17.629501342773438
2010-03-12	17.637897491455078	17.651491165161147
2010-03-13	17.664587020874023	17.6807
2010-03-14	17.6977	17.714603424072266
2010-03-15	17.732210159301758	17.749021530151396
2010-03-16	17.767375946044925	17.78411483764654
2010-03-17	17.801715850830078	17.819324493408203
2010-03-18	17.83682632446289	17.854482650756836
2010-03-19	17.87303924560547	17.89189338684082
2010-03-20	17.90927124023437	17.927845001220703
2010-03-21	17.943471908569336	17.961977005004897
2010-03-22	17.97052764892578	17.98521995544432
2010-03-23	17.997283935546875	18.014787673950195
2010-03-24	18.030202865600586	18.049301147460938
2010-03-25	18.065540313720703	18.083471298217802
2010-03-26	18.11060523986817	18.131994247436523
2010-03-27	18.151893615722656	18.17076492309573
2010-03-28	18.189188003540053	18.207744598388643
2010-03-29	18.225542068481452	18.24490547180173
2010-03-30	18.26147842407226	18.28001594543457
2010-03-31	18.296989440917965	18.315345764160156
2010-04-01	18.33308982849121	18.350698471069332
2010-04-02	18.378547668457028	18.40391349792479
2010-04-03	18.437839508056644	18.46236801147458
2010-04-04	18.49738311767578	18.520874023437557
2010-04-05	18.554973602294922	18.575592041015653
2010-04-06	18.612648010253906	18.63683891296388
2010-04-07	18.687192916870117	18.71929931640628
2010-04-08	18.774585723876946	18.800773620605412
2010-04-09	18.845592498779297	18.86404609680173
2010-04-10	18.89933967590332	18.91867828369142
2010-04-11	18.957859039306634	18.976064682006836
2010-04-12	19.01486396789552	19.033876419067383
2010-04-13	19.07573127746582	19.095214843749986
2010-04-14	19.137163162231452	19.153421401977532
2010-04-15	19.199861526489258	19.220249176025447
2010-04-16	19.276016235351562	19.294630050659123
2010-04-17	19.348514556884766	19.365304946899357
2010-04-18	19.422422409057614	19.440338134765625
2010-04-19	19.495290756225582	19.51242446899414
2010-04-20	19.562290191650398	19.57694053649908
2010-04-21	19.6494	19.671390533447322
2010-04-22	19.756975173950195	19.770559310913086
2010-04-23	19.83086967468262	19.842254638671847
2010-04-24	19.902038574218764	19.909261703491183
2010-04-25	19.972967147827134	19.9776
2010-04-26	20.06755065917966	20.067670822143548
2010-04-27	20.15805435180664	20.153099060058594
2010-04-28	20.22509956359862	20.21704292297364
2010-04-29	20.296533584594727	20.287439346313473
2010-04-30	20.38873291015625	20.37714576721192
2010-05-01	20.486021041870117	20.4719
2010-05-02	20.575246810913086	20.55798721313478
2010-05-03	20.647769927978516	20.62858200073242
2010-05-04	20.71711540222168	20.6969
2010-05-05	20.77907371520996	20.757970809936523
2010-05-06	20.838603973388675	20.816936492919936
2010-05-07	20.884532928466797	20.863006591796875
2010-05-08	20.923503875732422	20.902349472045913
2010-05-09	20.967132568359375	20.94487190246582
2010-05-10	21.031949996948242	21.009668350219727
2010-05-11	21.084440231323242	21.062459945678697
2010-05-11	21.119644165039062	21.0992
2010-05-12	21.156608581542972	21.134712219238292
2010-05-13	21.187166213989258	21.167345046997063
2010-05-14	21.220752716064453	21.202
2010-05-15	21.25829315185547	21.23777389526367
2010-05-16	21.28752326965332	21.266685485839844
2010-05-17	21.331390380859375	21.308834075927734
2010-05-18	21.35609245300293	21.333261489868164
2010-05-19	21.376235961914062	21.35517120361328
2010-05-20	21.408308029174805	21.387239456176758
2010-05-21	21.446744918823242	21.42492866516113
2010-05-22	21.47531509399414	21.45285415649414
2010-05-23	21.512924194335934	21.489568710327145
2010-05-24	21.53207015991211	21.507923126220703
2010-05-25	21.542230606079098	21.518930435180657
2010-05-26	21.556591033935547	21.534803390502923
2010-05-27	21.57744789123535	21.555700302124027
2010-05-28	21.602556228637695	21.578456878662102
2010-05-29	21.61349105834961	21.591081619262695
2010-05-30	21.64276313781738	21.619071960449226
2010-05-31	21.676904678344727	21.6533
2010-06-01	21.682701110839844	21.659389495849602
2010-06-02	21.689506530761715	21.666389465332035
2010-06-03	21.696210861206055	21.672353744506843
2010-06-04	21.701261520385742	21.678588867187496
2010-06-05	21.709859848022464	21.6855
2010-06-06	21.713802337646484	21.691492080688466
2010-06-07	21.722536087036136	21.69778060913086
2010-06-08	21.726726531982422	21.70462036132812
2010-06-09	21.73575782775879	21.71072387695312
2010-06-10	21.739	21.71684646606445
2010-06-11	21.748355865478516	21.72390747070313
2010-06-12	21.751996994018555	21.729728698730465
2010-06-13	21.758365631103516	21.73597145080566
2010-06-14	21.766063690185547	21.74304962158203
2010-06-15	21.774036407470703	21.74913024902344
2010-06-16	21.777967453002933	21.75519561767578
2010-06-17	21.781871795654293	21.75919151306152
2010-06-18	21.775703430175785	21.75103378295898
2010-06-19	21.7777	21.753738403320316
2010-06-20	21.768766403198242	21.746244430541992
2010-06-21	21.75711441040039	21.73438453674317
2010-06-22	21.73746299743652	21.71212196350097
2010-06-23	21.707359313964844	21.683906555175774
2010-06-24	21.696174621582035	21.673618316650384
2010-06-25	21.677806854248047	21.652818679809577
2010-06-26	21.65520668029785	21.632303237915046
2010-06-27	21.63446044921875	21.611207962036147
2010-06-28	21.61411666870117	21.590057373046875
2010-06-29	21.591594696044922	21.56900405883789
2010-06-30	21.572780609130863	21.54865264892578
2010-07-01	21.547956466674805	21.525009155273438
2010-07-02	21.512348175048828	21.48882102966308
2010-07-03	21.478382110595703	21.454916000366214
2010-07-04	21.469797134399414	21.44792938232422
2010-07-05	21.450267791748047	21.428281784057617
2010-07-06	21.41082000732422	21.386432647705075
2010-07-07	21.359331130981445	21.33763313293457
2010-07-08	21.322690963745117	21.299144744873047
2010-07-09	21.286806106567383	21.264305114746094
2010-07-10	21.231229782104492	21.209619522094727
2010-07-11	21.181400299072266	21.159900665283207
2010-07-12	21.13664436340332	21.115161895751946
2010-07-13	21.100252151489258	21.078622817993157
2010-07-14	21.072311401367195	21.049997329711914
2010-07-15	21.00087547302246	20.97950172424318
2010-07-16	20.96945381164551	20.948274612426758
2010-07-17	20.93002319335937	20.90726089477539
2010-07-18	20.865158081054688	20.842866897583022
2010-07-19	20.7824	20.760887145996094
2010-07-20	20.7136	20.691164016723633
2010-07-21	20.660301208496094	20.637048721313477
2010-07-22	20.593364715576172	20.569906234741218
2010-07-23	20.59498977661133	20.572998046874993
2010-07-24	20.550643920898438	20.528003692626946
2010-07-25	20.44095993041992	20.418790817260735
2010-07-26	20.316493988037113	20.29668045043945
2010-07-27	20.224155426025384	20.206663131713874
2010-07-28	20.14161872863771	20.124437332153317
2010-07-29	20.07122611999513	20.056810379028335
2010-07-30	19.988452911376953	19.9766
2010-07-31	19.89551162719725	19.886823654174805
2010-08-01	19.78114891052246	19.782020568847656
2010-08-02	19.706228256225593	19.705652236938484
2010-08-03	19.618122100830085	19.618715286254883
2010-08-04	19.528768539428718	19.52786445617673
2010-08-05	19.436052322387695	19.43484878540042
2010-08-06	19.33135986328125	19.330493927001953
2010-08-07	19.23467445373535	19.234771728515682
2010-08-08	19.126995086669915	19.125719070434542
2010-08-09	19.008481979370124	19.00724983215332
2010-08-10	18.894771575927734	18.894992828369197
2010-08-11	18.784046173095703	18.781509399414062
2010-08-12	18.66684913635254	18.662672042846708
2010-08-13	18.53385925292968	18.528173446655273
2010-08-14	18.40229034423828	18.3991
2010-08-15	18.27976608276368	18.274076461791992
2010-08-16	18.15293312072754	18.145862579345682
2010-08-17	18.02542114257813	18.01497459411621
2010-08-18	17.889274597167976	17.87157249450678
2010-08-19	17.74205780029297	17.720991134643498
2010-08-20	17.59208679199219	17.56799125671381
2010-08-21	17.442604064941403	17.416170120239258
2010-08-22	17.288814544677734	17.25093650817871
2010-08-23	17.117435455322262	17.05540657043457
2010-08-24	16.923807144164996	16.847005844116097
2010-08-25	16.723587036132812	16.645090103149414
2010-08-26	16.533145904541016	16.452404022216854
2010-08-27	16.34964561462408	16.262365341186523
2010-08-28	16.167831420898494	16.07338142395031
2010-08-29	15.986580848693848	15.876710891723633
2010-08-30	15.798276901245117	15.646492004394759
2010-08-31	15.590913772583036	15.39185523986771
2010-09-01	15.382282257080092	15.177501678466342
2010-09-02	15.181112289428711	14.964016914367676
2010-09-03	14.98084831237793	14.737443923950195
2010-09-04	14.785676002502441	14.540521621704102
2010-09-05	14.593681335449219	14.352589607239224
2010-09-06	14.412015914917006	14.139325141906738
2010-09-07	14.233451843261776	13.956986427307129
2010-09-08	14.052175521850586	13.76329517364502
2010-09-09	13.873609542846566	13.587410926818848
2010-09-10	13.697494506835938	13.418837547303156
2010-09-11	13.523873329162598	13.25477123260589
2010-09-12	13.346909523010254	13.103536605834051
2010-09-13	13.167623519897461	12.937398910521551
2010-09-14	12.98453521728517	12.767539024352118
2010-09-15	12.805042266845703	12.590271949768066
2010-09-16	12.6278	12.397440910339242
2010-09-17	12.584717750549316	12.219960212707065
2010-09-18	12.584717750549316	12.04138469696045
2010-09-19	12.584717750549316	11.897285461425724
2010-09-20	12.58471775054204	11.744917869567871
2010-09-21	12.584717750549316	11.555968284606934
2010-09-21	12.586740493774414	11.427999496459961
2010-09-22	12.584717750556592	11.304253578185126
2010-09-23	12.584717750549316	11.248757362365723
2010-09-24	12.584717750549316	11.178709030151367
2010-09-25	12.584717750549316	11.084178924560547
2010-09-26	12.58471775054204	10.976513862609863
2010-09-27	12.584717750556592	10.904371261589404
2010-09-28	12.58471775054204	10.828388214111328
2010-09-29	12.584717750549316	10.756364822387695
2010-09-30	12.584717750556592	10.701757431030273
2010-10-01	12.584717750549316	10.66367816926504
2010-10-02	12.584717750549316	10.619879722595215
2010-10-03	12.584717750556592	10.597966194167384
2010-10-04	12.584717750556592	10.574506759629003
2010-10-05	12.584717750549316	10.556079864487401
2010-10-06	12.58471775054204	10.531664848327637
2010-10-07	12.584717750549316	10.508240699768066
2010-10-08	12.58471775054204	10.489285469055176
2010-10-09	12.584717750549316	10.467011451721191
2010-10-10	12.584717750549316	10.450337409973145
2010-10-11	12.584717750549316	10.43504333497549
2010-10-12	12.584717750549316	10.419724464431056
2010-10-13	12.584717750549316	10.41009521484375
2010-10-14	12.584717750549316	10.398139953613281
2010-10-15	12.58471775054204	10.386795043945312
2010-10-16	12.584717750549316	10.376607894897461
2010-10-17	12.58471775054204	10.366702079743845
2010-10-18	12.584717750556592	10.35526084896992
2010-10-19	12.584717750549316	10.34720230102539
2010-10-20	12.584717750549316	10.341276168823242
2010-10-21	12.584717750556592	10.33460807800293
2010-10-22	12.584717750549316	10.328139305114746
2010-10-23	12.584717750549316	10.323042869567871
2010-10-24	12.584717750549316	10.319762229919434
2010-10-25	12.584717750549316	10.313804626493948
2010-10-26	12.584717750563868	10.307257652282715
2010-10-27	12.584717750549316	10.3024
2010-10-28	12.58471775054204	10.29826164242695
2010-10-29	12.584717750556592	10.294303894042969
2010-10-30	12.584717750549316	10.290936470002634
2010-10-31	12.584717750549316	10.288108825712698
2010-11-01	12.584717750549316	10.285296440095408
2010-11-02	12.584717750549316	10.282305717439158
2010-11-03	12.58471775054204	10.279773712158203
2010-11-04	12.584717750556592	10.277182579069631
2010-11-05	12.584717750549316	10.274620056152344
2010-11-06	12.584717750549316	10.272768020629883
2010-11-07	12.584717750556592	10.270809173583984
2010-11-08	12.58471775054204	10.26948738101055
2010-11-09	12.584717750549316	10.268501281738281
2010-11-10	12.584717750549316	10.2684
2010-11-11	12.584717750549316	10.26844501492451
2010-11-12	12.584717750549316	10.268001556396484
2010-11-13	12.584717750549316	10.267196655244334
2010-11-14	12.584717750556592	10.26614761352539
2010-11-15	12.584717750549316	10.265406608581543
2010-11-16	12.584717750549316	10.264421463012695
2010-11-17	12.584717750549316	10.263688087492483
2010-11-18	12.584717750549316	10.262851715058787
2010-11-19	12.584717750549316	10.262283325195312
2010-11-20	12.584717750549316	10.26322078704834
2010-11-21	12.584717750556592	10.266060829133494
2010-11-22	12.584717750549316	10.269671440153616
2010-11-23	12.58471775054204	10.275215148925781
2010-11-24	12.584717750549316	10.277728080749512
2010-11-25	12.584717750549316	10.278130531340139
2010-11-26	12.584717750549316	10.278063774108887
2010-11-27	12.584717750549316	10.276551246613963
2010-11-28	12.584717750549316	10.275066375703318
2010-11-29	12.584717750549316	10.275242805451853
2010-11-30	12.584717750549316	10.365960121154785
2010-12-01	12.584717750549316	10.402497291564941
2010-12-02	12.584717750549316	10.446547508254298
2010-12-03	12.584717750556592	10.509101867675781
2010-12-04	12.584717750549316	10.58058166502451
2010-12-05	12.58471775054204	10.642996788024902
2010-12-06	12.584717750549316	10.70467758178711
2010-12-07	12.584717750549316	10.76640319825674
2010-12-08	12.584717750549316	10.830327033996582
2010-12-09	12.584717750549316	10.898482322685595
2010-12-10	12.58471775054204	10.967492103583936
2010-12-11	12.584717750549316	11.028542518615723
2010-12-12	12.58471775054204	11.087838172905322
2010-12-13	12.584717750556592	11.151181221011939
2010-12-14	12.584717750549316	11.209192276000977
2010-12-15	12.584717750549316	11.267423629760742
2010-12-16	12.584717750549316	11.335952758789062
2010-12-17	12.584717750556592	11.383078575134277
2010-12-18	12.584717750549316	11.43906116485573
2010-12-19	12.584717750549316	11.504721641540755
2010-12-20	12.584717750549316	11.58562183380127
2010-12-21	12.584717750549316	11.659711837768555
2010-12-22	12.584717750534764	11.737140655517578
2010-12-23	12.584717750549316	11.81778144836403
2010-12-24	12.58471775054204	11.868789672851562
2010-12-25	12.584717750549316	11.921813964843864
2010-12-26	12.584717750549316	11.981258392333984
2010-12-27	12.58471775054204	12.03203964233444
2010-12-28	12.584717750549316	12.09262752532959
2010-12-29	12.584735870361328	12.165831565856934
2010-12-30	12.584808349609375	12.224884033203125
2010-12-31	12.584821701049805	12.282560348510742
2011-01-01	12.584726333621802	12.333375930786133
2011-01-02	12.584859848022461	12.35578441619873
2011-01-03	12.584717750549316	12.389680862426758
2011-01-04	12.584717750549316	12.42241954803444
2011-01-05	12.584717750551135	12.461139678955078
2011-01-06	12.584718704222723	12.512072563171614
2011-01-07	12.584720611572266	12.569124221801701
2011-01-08	12.607681274414064	12.6383
2011-01-09	12.677188873291016	12.70574855804432
2011-01-10	12.74472713470459	12.765382766723633
2011-01-11	12.806431770324707	12.8313
2011-01-12	12.87409782409668	12.896566390991211
2011-01-13	12.924928665161133	12.947884559631348
2011-01-14	12.97932624816896	13.004796028137207
2011-01-15	13.03821086883545	13.055954933166731
2011-01-16	13.0883	13.100179672241211
2011-01-17	13.13360595703125	13.1489
2011-01-18	13.186723709106417	13.203607559204329
2011-01-19	13.241617202758775	13.260320663452035
2011-01-20	13.299259185791001	13.324798583984375
2011-01-21	13.360813140869112	13.397274017334212
2011-01-22	13.424605369567928	13.468768119812125
2011-01-23	13.495534896850558	13.55180740356451
2011-01-24	13.573981285095208	13.639729499816838
2011-01-25	13.650991439819336	13.712993621826172
2011-01-26	13.729748725891113	13.791420936584473
2011-01-27	13.815584182739315	13.883025169372559
2011-01-28	13.908133506774846	13.972064971923828
2011-01-29	13.999842643737793	14.062992095947152
2011-01-30	14.08945274353033	14.145866394042855
2011-01-31	14.174212455749512	14.22513389587391
2011-02-01	14.258910179138127	14.299663543701172
2011-02-02	14.344835281372013	14.377437591552962
2011-02-03	14.42448520660406	14.456315040588379
2011-02-04	14.498773574829158	14.52224159240717
2011-02-05	14.566993713378963	14.59206485748291
2011-02-06	14.639384269714341	14.664873123168945
2011-02-07	14.708411216735826	14.731635093688965
2011-02-08	14.77989578247071	14.800585746765137
2011-02-09	14.854804992675781	14.869203567504883
2011-02-10	14.93211555480957	14.958435058593523
2011-02-11	15.032999992370598	15.080314636230014
2011-02-12	15.14516544342041	15.183450698852084
2011-02-13	15.236003875732429	15.255214691161882
2011-02-14	15.315591812133789	15.34001445770241
2011-02-15	15.4121	15.439433097839355
2011-02-16	15.506822586059556	15.535250663757324
2011-02-17	15.592853546142578	15.619057655334473
2011-02-18	15.680601119995117	15.699542999267578
2011-02-19	15.76788806915284	15.788824081421126
2011-02-20	15.859397888183597	15.887417793273698
2011-02-21	15.953586578369144	15.980217933654671
2011-02-22	16.039594650268548	16.059305191040096
2011-02-23	16.12145042419433	16.144596099853516
2011-02-24	16.213239669799805	16.24025535583496
2011-02-25	16.302875518798835	16.325061798095703
2011-02-26	16.377555847167983	16.396644592285156
2011-02-27	16.448884963989258	16.46925926208496
2011-02-28	16.518518447875977	16.53885078430173
2011-03-01	16.582487106323242	16.601305007934556
2011-03-02	16.639240264892578	16.657495498657227
2011-03-03	16.70244598388669	16.726787567138672
2011-03-04	16.77756118774414	16.79787254333496
2011-03-05	16.84528732299804	16.875558853149414
2011-03-06	16.927433013916023	16.97380828857422
2011-03-07	17.010557174682603	17.048175811767578
2011-03-08	17.076322555541978	17.096914291381836
2011-03-09	17.11919021606446	17.135509490966683
2011-03-10	17.163593292236342	17.182754516601562
2011-03-11	17.212249755859347	17.23302841186529
2011-03-12	17.262	17.284984588623047
2011-03-13	17.308406829833984	17.329854965209933
2011-03-14	17.3511	17.37182617187503
2011-03-15	17.394996643066406	17.420204162597656
2011-03-16	17.44718360900879	17.474456787109375
2011-03-17	17.500282287597656	17.52869033813478
2011-03-18	17.55245018005374	17.578556060791016
2011-03-19	17.606111526489258	17.6359
2011-03-20	17.66772079467775	17.69514274597168
2011-03-21	17.725181579589844	17.752454757690373
2011-03-22	17.78782653808593	17.81741714477539
2011-03-23	17.855951309204105	17.881975173950252
2011-03-24	17.913410186767578	17.936185836791935
2011-03-25	17.9643	17.986003875732365
2011-03-26	18.02075767517089	18.049007415771484
2011-03-27	18.085010528564446	18.110786437988338
2011-03-28	18.138338088989258	18.16115570068365
2011-03-29	18.19083786010745	18.218055725097685
2011-03-30	18.250326156616218	18.27760887145996
2011-03-31	18.310697555541992	18.335815429687493
2011-04-01	18.371675491333004	18.39929199218752
2011-04-02	18.439205169677734	18.46586036682126
2011-04-03	18.500391006469727	18.522745132446303
2011-04-04	18.552188873291016	18.57379913330078
2011-04-05	18.613399505615234	18.639015197753906
2011-04-06	18.681848526000977	18.705476760864272
2011-04-07	18.746530532836914	18.76978683471674
2011-04-08	18.812795639038086	18.83526039123535
2011-04-09	18.882591247558597	18.907197952270565
2011-04-10	18.952484130859382	18.973169326782227
2011-04-11	19.013597488403324	19.033103942871094
2011-04-12	19.07695198059082	19.096677780151367
2011-04-13	19.138584136962884	19.15394592285162
2011-04-14	19.206483840942376	19.229133605956974
2011-04-15	19.29344940185547	19.31096839904785
2011-04-16	19.36012077331543	19.37624740600586
2011-04-17	19.42473030090332	19.440231323242188
2011-04-18	19.504066467285156	19.524528503418026
2011-04-19	19.59102630615234	19.60400581359866
2011-04-20	19.655092239379883	19.66560173034668
2011-04-21	19.722194671630856	19.734382629394503
2011-04-22	19.799087524414066	19.812715530395504
2011-04-23	19.88341140747071	19.892322540283203
2011-04-24	19.942985534667965	19.95079231262207
2011-04-25	20.005762100219734	20.014240264892578
2011-04-26	20.07653999328614	20.081031799316378
2011-04-27	20.15863800048828	20.154739379882812
2011-04-28	20.244083404541016	20.237983703613295
2011-04-29	20.317787170410156	20.308002471923828
2011-04-30	20.380569458007816	20.36703109741211
2011-05-01	20.45135498046875	20.43761444091797
2011-05-02	20.52975845336914	20.512849807739254
2011-05-03	20.60634422302246	20.58749961853027
2011-05-04	20.643217086791996	20.62395477294921
2011-05-05	20.67582511901855	20.658161163330078
2011-05-06	20.720394134521484	20.699420928955078
2011-05-07	20.763748168945312	20.7423
2011-05-08	20.803180694580078	20.782596588134766
2011-05-09	20.843502044677734	20.822292327880863
2011-05-10	20.884895324707035	20.862134933471687
2011-05-11	20.92302894592285	20.901865005493164
2011-05-12	20.962617874145504	20.94162940979004
2011-05-13	21.00344467163086	20.98153877258301
2011-05-14	21.04192352294922	21.021301269531254
2011-05-15	21.08130264282227	21.06089973449707
2011-05-16	21.122209548950195	21.10089683532715
2011-05-17	21.160114288330078	21.14032554626465
2011-05-18	21.215656280517578	21.195133209228512
2011-05-19	21.275062561035156	21.255468368530273
2011-05-20	21.31547737121582	21.293954849243164
2011-05-21	21.342784881591797	21.32165145874025
2011-05-22	21.371305465698242	21.349748611450202
2011-05-23	21.399204254150387	21.377361297607422
2011-05-24	21.428646087646484	21.40554428100586
2011-05-25	21.45466423034668	21.43292236328125
2011-05-26	21.484115600585938	21.46103668212892
2011-05-27	21.512550354003906	21.489164352416992
2011-05-28	21.539690017700195	21.516613006591783
2011-05-29	21.56786346435547	21.544523239135728
2011-05-30	21.5942	21.57191276550293
2011-05-31	21.622732162475586	21.599811553955064
2011-06-01	21.65127754211426	21.627534866333022
2011-06-02	21.67792510986328	21.6553
2011-06-03	21.70763206481934	21.68360710144043
2011-06-04	21.734498977661133	21.71117019653319
2011-06-05	21.76378631591797	21.739488601684556
2011-06-06	21.792165756225586	21.767063140869155
2011-06-07	21.818754196166992	21.794921875000014
2011-06-08	21.848350524902344	21.823305130004883
2011-06-09	21.87425041198731	21.850461959838867
2011-06-10	21.903526306152344	21.877265930175795
2011-06-11	21.926706314086918	21.902894973754883
2011-06-12	21.954275131225586	21.928384780883803
2011-06-12	21.977687835693363	21.95318412780763
2011-06-13	22.0023	21.97726821899414
2011-06-14	22.026575088500977	22.001323699951172
2011-06-15	22.04994773864746	22.02491950988768
2011-06-16	22.0734	22.047313690185547
2011-06-17	22.09433364868164	22.069795608520494
2011-06-17	22.116994857788086	22.09169578552246
2011-06-18	22.139314651489258	22.11294937133789
2011-06-19	22.15981674194336	22.134784698486342
2011-06-20	22.180538177490238	22.1554
2011-06-20	22.201610565185543	22.175922393798842
2011-06-21	22.219642639160156	22.193162918090835
2011-06-22	22.224346160888672	22.198453903198242
2011-06-23	22.22913360595703	22.20380783081056
2011-06-23	22.23447608947754	22.208898544311523
2011-06-24	22.239133834838867	22.21300697326663
2011-06-25	22.238306045532227	22.212409973144545
2011-06-26	22.244382858276367	22.21792984008789
2011-06-26	22.25132179260254	22.22544670104979
2011-06-27	22.25861549377442	22.232200622558594
2011-06-28	22.256750106811523	22.230777740478516
2011-06-29	22.2543	22.228935241699205
2011-06-29	22.252624511718754	22.22686195373535
2011-06-30	22.251445770263672	22.225299835205064
2011-07-01	22.249387741088864	22.22313117980957
2011-07-01	22.243324279785156	22.21792984008789
2011-07-02	22.23866081237793	22.21205711364746
2011-07-03	22.237792968750004	22.212312698364244
2011-07-04	22.235343933105472	22.20879936218263
2011-07-04	22.222694396972656	22.196390151977525
2011-07-05	22.206392288208008	22.181140899658217
2011-07-06	22.202674865722656	22.177333831787124
2011-07-07	22.195653915405273	22.16983413696289
2011-07-07	22.187168121337887	22.162147521972642
2011-07-08	22.176694869995117	22.150348663330064
2011-07-09	22.15528106689453	22.13016700744629
2011-07-10	22.132593154907227	22.105932235717773
2011-07-11	22.11138343811035	22.084793090820312
2011-07-11	22.09282112121582	22.066593170166016
2011-07-12	22.080213546752926	22.05458831787108
2011-07-13	22.07235717773438	22.046964645385728
2011-07-14	22.04641723632812	22.021268844604506
2011-07-15	22.025516510009766	21.999336242675795
2011-07-16	21.991865158081055	21.96551513671875
2011-07-17	21.964542388916012	21.938512802124023
2011-07-18	21.933469772338867	21.90866088867189
2011-07-19	21.8955	21.871250152587876
2011-07-20	21.862194061279293	21.836889266967745
2011-07-21	21.820795059204105	21.795085906982422
2011-07-22	21.774761199951172	21.750221252441406
2011-07-23	21.7322	21.707008361816392
2011-07-24	21.682392120361328	21.658601760864258
2011-07-25	21.676925659179688	21.65431404113771
2011-07-26	21.66162300109863	21.638057708740234
2011-07-27	21.611022949218746	21.587629318237305
2011-07-28	21.5607	21.53724098205565
2011-07-29	21.508460998535153	21.484066009521484
2011-07-30	21.446043014526364	21.42262268066405
2011-07-31	21.391801834106445	21.368854522705078
2011-08-01	21.332004547119144	21.308900833129883
2011-08-02	21.264009475708004	21.241140365600586
2011-08-03	21.19794273376465	21.17548942565918
2011-08-04	21.131616592407227	21.109512329101562
2011-08-05	21.064901351928714	21.043298721313477
2011-08-06	20.9967	20.975286483764652
2011-08-07	20.931215286254886	20.90867042541504
2011-08-07	20.862380981445316	20.839630126953118
2011-08-08	20.78954315185547	20.766998291015625
2011-08-09	20.711929321289062	20.688899993896484
2011-08-10	20.634092330932617	20.610149383544922
2011-08-11	20.556068420410156	20.531614303588867
2011-08-12	20.471309661865234	20.447669982910156
2011-08-13	20.38365364074707	20.362625122070312
2011-08-14	20.298702239990234	20.279140472412106
2011-08-15	20.204057693481445	20.184896469116225
2011-08-16	20.097673416137695	20.079786300659165
2011-08-17	19.98665428161621	19.973579406738267
2011-08-18	19.871656417846673	19.863004684448228
2011-08-19	19.733583450317383	19.733423233032227
2011-08-20	19.622879028320312	19.62343978881836
2011-08-21	19.554887771606445	19.558300018310547
2011-08-22	19.493879318237305	19.495452880859375
2011-08-23	19.405380249023438	19.406377792358427
2011-08-24	19.29203987121582	19.289493560791044
2011-08-25	19.153610229492188	19.14984703063962
2011-08-26	19.012048721313477	19.008298873901367
2011-08-27	18.874540328979492	18.869159698486328
2011-08-28	18.733751296997074	18.721389770507812
2011-08-29	18.555473327636715	18.537261962890653
2011-08-30	18.36915206909179	18.351903915405245
2011-08-31	18.201200485229485	18.189027786254876
2011-09-01	18.058166503906257	18.041790008544865
2011-09-02	17.894121170043945	17.850343704223647
2011-09-03	17.66984558105469	17.603786468505746
2011-09-04	17.444366455078136	17.361639022827262
2011-09-05	17.209587097167976	17.11193656921364
2011-09-06	16.973711013793945	16.852859497070426
2011-09-07	16.729860305786104	16.583059310913313
2011-09-08	16.483211517333984	16.31260681152355
2011-09-09	16.233407974243164	16.05106544494606
2011-09-10	15.988309860229506	15.767753601073991
2011-09-11	15.741294860839872	15.480629920959473
2011-09-12	15.495613098144474	15.229865074157715
2011-09-13	15.260476112365609	14.940381050109863
2011-09-14	15.02645683288575	14.691225051879883
2011-09-15	14.802468299865751	14.461030960083008
2011-09-16	14.580895423889132	14.21941471099808
2011-09-17	14.37078762054442	13.992660522461392
2011-09-18	14.165143966674862	13.806933403015137
2011-09-19	13.96796798706049	13.629655838012923
2011-09-20	13.770493507385254	13.4447
2011-09-21	13.579293251037598	13.278961181640625
2011-09-22	13.389012336730957	13.108664512633823
2011-09-23	13.19391918182373	12.949653625487372
2011-09-24	13.004627227783203	12.762937545776367
2011-09-25	12.820234298706055	12.584179878233954
2011-09-26	12.635578155517575	12.39409732818558
2011-09-27	12.614794731140137	12.20736312866211
2011-09-28	12.614794731143775	12.012027740478743
2011-09-29	12.614794731140137	11.843738555908203
2011-09-30	12.614794731147413	11.731248855590763
2011-10-01	12.614794731140137	11.591479301452637
2011-10-02	12.614856719970703	11.434773445129395
2011-10-03	12.614984512321826	11.29759407043457
2011-10-04	12.617096900947217	11.249614715572534
2011-10-05	12.614794731140137	11.165363311767578
2011-10-06	12.614794731140137	11.07610988617671
2011-10-07	12.614794731140137	10.986371040351514
2011-10-08	12.614794731140137	10.91847991944087
2011-10-09	12.614794731140137	10.835036277770996
2011-10-10	12.614794731140137	10.790160179138184
2011-10-11	12.614794731140137	10.7709
2011-10-12	12.614794731140137	10.758655548081151
2011-10-13	12.614794731140137	10.762022018432617
2011-10-14	12.614794731140137	10.781112670883886
2011-10-15	12.61479473113286	10.820194244384766
2011-10-16	12.614794731147413	10.861819267287501
2011-10-17	12.614794731147413	10.935357093811035
2011-10-18	12.614794731140137	11.039912223823194
2011-10-19	12.614794731140137	11.13308906554812
2011-10-20	12.614794731147413	11.214233398439319
2011-10-21	12.614794731140137	11.282318115234375
2011-10-22	12.614794731140137	11.33117389678958
2011-10-23	12.614794731147413	11.367992401123274
2011-10-24	12.614794731140137	11.388311386108398
2011-10-25	12.61479473113286	11.42416000366211
2011-10-26	12.614794731140137	11.457821846008414
2011-10-27	12.614794731140137	11.498034477233773
2011-10-28	12.614794731140137	11.529020309448242
2011-10-29	12.614794731140137	11.539531707763672
2011-10-30	12.614794731140137	11.555824279785156
2011-10-31	12.614794731140137	11.535079956054688
2011-11-01	12.614794731140137	11.505180358886705
2011-11-02	12.614794731147413	11.47086143493641
2011-11-03	12.61479473113286	11.428778648376692
2011-11-04	12.61479473113286	11.376506805419922
2011-11-05	12.614794731140137	11.296749114990234
2011-11-06	12.614794731147413	11.22242259979248
2011-11-07	12.614794731140137	11.136338233944116
2011-11-08	12.61479473113286	11.070748329162598
2011-11-09	12.614794731140137	10.990069389343262
2011-11-10	12.614794731140137	10.91284656523203
2011-11-11	12.614794731140137	10.848116874694824
2011-11-12	12.614794731140137	10.825562477111816
2011-11-13	12.614794731140137	10.813096046433202
2011-11-14	12.614794731140137	10.800065040573827
2011-11-15	12.614794731140137	10.797650337219238
2011-11-16	12.614794731140137	10.787069320693263
2011-11-17	12.61479473113286	10.774134635939845
2011-11-18	12.61479473113286	10.764312744126073
2011-11-19	12.614794731140137	10.757042884812108
2011-11-20	12.614794731140137	10.758237838745117
2011-11-21	12.614794731140137	10.774321556091309
2011-11-22	12.614794731140137	10.797993659973145
2011-11-23	12.61479473113286	10.84675407409668
2011-11-24	12.614794731140137	10.91306209564209
2011-11-25	12.614794731140137	10.999032020568848
2011-11-26	12.614794731140137	11.119964599609375
2011-11-27	12.61479473113286	11.265931129455566
2011-11-28	12.614794731147413	11.380522727966309
2011-11-29	12.614794731140137	11.460666656493686
2011-11-30	12.614794731140137	11.57637500762894
2011-12-01	12.614794731147413	11.728666305541992
2011-12-02	12.614794731140137	11.848285675048373
2011-12-03	12.614794731147413	11.957356452941838
2011-12-03	12.61479473113286	12.062414169311523
2011-12-04	12.614794731140137	12.164442062377475
2011-12-05	12.614955902092333	12.25528621673584
2011-12-06	12.61555004119873	12.34558391571045
2011-12-07	12.614949226383033	12.46162223815918
2011-12-08	12.614797592163086	12.581949234008789
2011-12-09	12.62104606628418	12.681886672973633
2011-12-10	12.722267150878903	12.770332336425724
2011-12-11	12.807479858398441	12.847510337829476
2011-12-12	12.891520500183091	12.929231643676644
2011-12-13	12.974085807800293	13.008619308471452
2011-12-14	13.059098243713379	13.08741474151634
2011-12-15	13.14217758178711	13.170516014099121
2011-12-16	13.228810310363798	13.262193679809457
2011-12-17	13.303811073303223	13.33845043182373
2011-12-18	13.372808456420898	13.414343833923397
2011-12-19	13.440090179443331	13.485771179199276
2011-12-20	13.514083862304688	13.559178352355957
2011-12-21	13.585031509399414	13.630721092224064
2011-12-22	13.653454780578599	13.701097488403377
2011-12-23	13.7253	13.776239395141715
2011-12-24	13.804658889770508	13.866557121276742
2011-12-25	13.896111488342285	13.963757514953613
2011-12-26	13.987142562866154	14.05990219116211
2011-12-27	14.082701683044434	14.164216041564828
2011-12-28	14.190893173217773	14.279718399047965
2011-12-29	14.301987648010197	14.374045372009732
2011-12-30	14.423443794250545	14.49605846405052
2011-12-31	14.542840957641602	14.612477302551724
2012-01-01	14.662968635559082	14.73086929321289
2012-01-02	14.793899536132812	14.859789848327182
2012-01-03	14.925820350646973	14.996672630310513
2012-01-04	15.065285682678223	15.139567375183105
2012-01-05	15.202685356140137	15.269285202026367
2012-01-06	15.349149703979492	15.425904273986816
2012-01-07	15.506030082702637	15.591704368591763
2012-01-08	15.663367271423397	15.74259471893356
2012-01-09	15.819104194641113	15.890819549560547
2012-01-10	15.963718414306644	16.03030204772938
2012-01-11	16.104663848876953	16.16349601745617
2012-01-12	16.241722106933594	16.291093826293945
2012-01-13	16.370468139648438	16.415920257568473
2012-01-14	16.490259170532227	16.53253746032715
2012-01-15	16.608652114868192	16.65568733215332
2012-01-16	16.729625701904325	16.7765
2012-01-17	16.84486579895021	16.88556671142578
2012-01-18	16.94653511047363	16.98262596130371
2012-01-19	17.0438	17.085023880004996
2012-01-20	17.140821456909165	17.17936515808117
2012-01-21	17.230966567993164	17.269666671752987
2012-01-22	17.31723022460939	17.36156654357916
2012-01-23	17.40933609008789	17.45680999755865
2012-01-24	17.504659652709947	17.552631378173828
2012-01-25	17.602903366088867	17.647155761718636
2012-01-26	17.702442169189453	17.744071960449105
2012-01-27	17.79789161682129	17.835744857787972
2012-01-28	17.885705947875977	17.929889678955078
2012-01-29	18.010959625244137	18.065656661987532
2012-01-30	18.133241653442376	18.18425369262698
2012-01-31	18.242025375366204	18.283649444580078
2012-02-01	18.326723098754876	18.35594558715826
2012-02-02	18.39165115356445	18.417560577392564
2012-02-03	18.45052146911621	18.474401473999023
2012-02-04	18.50763511657715	18.53088951110837
2012-02-05	18.56346321105957	18.586633682250977
2012-02-06	18.61943435668945	18.642213821411133
2012-02-07	18.675445556640625	18.69706153869629
2012-02-08	18.73186683654785	18.75347137451172
2012-02-09	18.786712646484375	18.807107925415032
2012-02-10	18.84176826477051	18.863197326660185
2012-02-11	18.89758491516113	18.917985916137667
2012-02-12	18.953334808349616	18.974002838134766
2012-02-13	19.008670806884773	19.027624130249023
2012-02-14	19.06464958190918	19.081693649291985
2012-02-15	19.1221	19.13846778869629
2012-02-16	19.17872428894043	19.194114685058597
2012-02-17	19.23413276672363	19.24958610534668
2012-02-18	19.288917541503913	19.30432891845703
2012-02-19	19.34489059448242	19.35903930664063
2012-02-20	19.40072250366211	19.415813446044915
2012-02-21	19.457506179809574	19.471971511840835
2012-02-22	19.512948989868157	19.526258468627915
2012-02-23	19.56713104248047	19.578292846679716
2012-02-24	19.622766494750977	19.63364601135254
2012-02-25	19.67695808410644	19.687057495117188
2012-02-26	19.726652145385742	19.737415313720703
2012-02-27	19.78240394592285	19.792457580566406
2012-02-28	19.840473175048835	19.849924087524414
2012-02-29	19.903789520263658	19.910579681396428
2012-03-01	19.968393325805636	19.97142410278323
2012-03-02	20.033672332763686	20.03312873840332
2012-03-03	20.101438522338853	20.098493576049805
2012-03-04	20.1636	20.158447265624986
2012-03-05	20.22829818725586	20.219036102294922
2012-03-06	20.290164947509766	20.278425216674805
2012-03-07	20.351093292236328	20.33808135986328
2012-03-08	20.410474777221687	20.39741325378418
2012-03-09	20.47319030761719	20.457769393920902
2012-03-10	20.53357696533203	20.51640701293946
2012-03-11	20.592832565307617	20.5756
2012-03-12	20.656188964843754	20.635055541992195
2012-03-13	20.716716766357422	20.693666458129883
2012-03-14	20.772567749023434	20.749975204467773
2012-03-15	20.827922821044922	20.805740356445312
2012-03-16	20.882545471191406	20.861375808715827
2012-03-17	20.93886947631836	20.917884826660163
2012-03-18	20.99676322937012	20.974096298217773
2012-03-19	21.051834106445312	21.029769897460938
2012-03-20	21.10682487487793	21.085298538208004
2012-03-21	21.161556243896484	21.141056060791016
2012-03-22	21.21754264831543	21.196699142456062
2012-03-23	21.27518081665039	21.25323104858397
2012-03-24	21.331220626831055	21.309682846069336
2012-03-25	21.3871	21.365251541137695
2012-03-26	21.44324493408203	21.42083168029785
2012-03-27	21.499027252197266	21.4764
2012-03-28	21.555086135864258	21.53178215026857
2012-03-29	21.6111	21.587739944458008
2012-03-30	21.663280487060547	21.639703750610366
2012-03-31	21.705797195434574	21.68249320983888
2012-04-01	21.755313873291016	21.731451034545884
2012-04-02	21.80572128295898	21.78087043762207
2012-04-03	21.854417800903317	21.829448699951158
2012-04-04	21.90167045593262	21.87662315368651
2012-04-05	21.9479	21.921186447143555
2012-04-06	21.988630294799805	21.96398544311525
2012-04-07	22.032184600830078	22.00607681274414
2012-04-08	22.071142196655273	22.045795440673842
2012-04-09	22.11002540588379	22.084682464599595
2012-04-09	22.14881134033203	22.12234878540039
2012-04-10	22.183910369873043	22.15863227844241
2012-04-11	22.219402313232422	22.194059371948256
2012-04-12	22.254772186279297	22.229328155517578
2012-04-12	22.28996086120606	22.263626098632812
2012-04-13	22.323003768920895	22.296348571777372
2012-04-14	22.35552978515625	22.329023361206055
2012-04-14	22.387367248535156	22.360807418823256
2012-04-15	22.41821098327637	22.391439437866197
2012-04-15	22.44821739196777	22.42158699035643
2012-04-16	22.477909088134766	22.45115661621095
2012-04-17	22.507625579833984	22.48079490661621
2012-04-17	22.536247253417972	22.50968360900879
2012-04-18	22.564849853515625	22.537864685058594
2012-04-18	22.59333801269531	22.566158294677734
2012-04-19	22.621223449707035	22.594114303588867
2012-04-20	22.64839172363281	22.62124061584474
2012-04-20	22.6753	22.648214340209947
2012-04-21	22.702035903930664	22.674982070922866
2012-04-21	22.728904724121094	22.701889038085923
2012-04-22	22.756141662597653	22.728700637817383
2012-04-22	22.782173156738278	22.75496482849121
2012-04-23	22.808223724365238	22.780515670776353
2012-04-23	22.834003448486328	22.806131362915053
2012-04-24	22.859508514404293	22.831689834594727
2012-04-24	22.88389778137207	22.856781005859375
2012-04-25	22.908508300781254	22.88131713867186
2012-04-25	22.895631790161133	22.868541717529283
2012-04-26	22.87723350524902	22.849533081054688
2012-04-27	22.858028411865234	22.830556869506836
2012-04-27	22.8525	22.823514938354478
2012-04-28	22.90179443359375	22.874641418457045
2012-04-28	22.952585220336914	22.924915313720703
2012-04-29	23.00278663635254	22.97500038146974
2012-04-29	23.05367088317871	23.0254
2012-04-30	23.102943420410156	23.07488441467285
2012-04-30	23.151681900024414	23.123563766479506
2012-04-30	23.15300178527832	23.12512969970703
2012-05-01	23.152921676635742	23.125080108642578
2012-05-01	23.17068099975586	23.14289474487306
2012-05-02	23.18890953063965	23.160989761352525
2012-05-02	23.206953048706055	23.178844451904283
2012-05-03	23.224727630615238	23.19684791564943
2012-05-03	23.242477416992188	23.21465492248535
2012-05-04	23.26018714904785	23.232116699218736
2012-05-04	23.2777	23.24972915649414
2012-05-05	23.295352935791012	23.267305374145508
2012-05-05	23.313034057617188	23.284923553466797
2012-05-06	23.33049201965332	23.302352905273423
2012-05-06	23.348054885864258	23.319957733154297
2012-05-07	23.365398406982422	23.33742904663086
2012-05-07	23.382795333862305	23.3548
2012-05-08	23.400325775146484	23.372467041015597
2012-05-08	23.41802978515625	23.389995574951158
2012-05-09	23.435735702514645	23.40786743164061
2012-05-09	23.453720092773438	23.425626754760756
2012-05-10	23.47206306457519	23.44413566589354
2012-05-10	23.490411758422848	23.462608337402344
2012-05-11	23.508544921874993	23.480686187744155
2012-05-11	23.526716232299805	23.498928070068374
2012-05-12	23.544996261596683	23.51716804504393
2012-05-12	23.563213348388672	23.535531997680664
2012-05-13	23.581680297851566	23.55377769470215
2012-05-13	23.59994125366211	23.572179794311523
2012-05-14	23.618316650390625	23.590503692626953
2012-05-14	23.63673973083496	23.60898780822754
2012-05-15	23.6553	23.62750816345215
2012-05-15	23.67381286621094	23.646221160888686
2012-05-16	23.692729949951175	23.665143966674805
2012-05-16	23.711757659912106	23.68400382995604
2012-05-17	23.729810714721676	23.70196723937986
2012-05-17	23.747652053833008	23.719575881958022
2012-05-18	23.76468276977539	23.73674201965332
2012-05-18	23.78147888183594	23.753639221191428
2012-05-18	23.789819717407227	23.76195335388183
2012-05-19	23.797771453857422	23.769929885864258
2012-05-19	23.805921554565426	23.778053283691378
2012-05-20	23.813919067382812	23.786073684692383
2012-05-20	23.821996688842773	23.79419708251953
2012-05-21	23.83017158508301	23.80232429504393
2012-05-21	23.838634490966797	23.81092643737793
2012-05-22	23.84745979309082	23.81973838806151
2012-05-22	23.855775833129886	23.82806396484375
2012-05-23	23.864192962646488	23.836433410644545
2012-05-23	23.8726	23.844909667968764
2012-05-24	23.88098335266113	23.853187561035156
2012-05-24	23.8894	23.861703872680657
2012-05-25	23.897823333740238	23.870149612426744
2012-05-25	23.90635108947754	23.878690719604506
2012-05-26	23.914806365966797	23.887083053588874
2012-05-26	23.923023223876953	23.895423889160142
2012-05-27	23.93165016174316	23.90401840209961
2012-05-27	23.939979553222656	23.912488937377915
2012-05-28	23.948476791381832	23.92092895507811
2012-05-28	23.95722770690918	23.929752349853516
2012-05-29	23.966175079345707	23.938636779785156
2012-05-29	23.974906921386722	23.947402954101562
2012-05-30	23.98317337036133	23.95576286315915
2012-05-30	23.991695404052734	23.964155197143562
2012-05-31	23.999967575073242	23.972532272338853
2012-05-31	24.008371353149414	23.980970382690415
2012-06-01	24.01665687561035	23.9892
2012-06-01	24.01797485351563	23.990468978881843
2012-06-02	24.012840270996094	23.985462188720703
2012-06-02	24.00783348083496	23.98048973083496
2012-06-03	24.002864837646484	23.9756
2012-06-03	23.99790573120117	23.97047996520996
2012-06-04	23.992927551269535	23.965608596801744
2012-06-04	23.985235214233395	23.957927703857436
2012-06-05	23.97527313232422	23.94789695739746
2012-06-05	23.966497421264645	23.93913078308104
2012-06-06	23.95897102355957	23.931558609008782
2012-06-06	23.949974060058597	23.922628402709975
2012-06-07	23.939661026000977	23.912286758422844
2012-06-07	23.93269538879394	23.905324935913086
2012-06-08	23.927614212036133	23.900243759155273
2012-06-08	23.91921615600586	23.891841888427734
2012-06-09	23.909206390380863	23.881759643554688
2012-06-09	23.900741577148438	23.873298645019545
2012-06-10	23.893169403076172	23.865629196167006
2012-06-10	23.887376785278324	23.85980224609375
2012-06-11	23.882314682006832	23.85482406616211
2012-06-11	23.873262405395508	23.84576034545897
2012-06-12	23.86297035217285	23.83532142639161
2012-06-12	23.848747253417972	23.821191787719727
2012-06-13	23.833753585815426	23.806108474731445
2012-06-13	23.825416564941406	23.797574996948242
2012-06-14	23.817955017089847	23.790220260620117
2012-06-14	23.808773040771484	23.780977249145508
2012-06-15	23.798849105834964	23.77120399475099
2012-06-15	23.785579681396488	23.757780075073242
2012-06-16	23.771093368530273	23.74333381652832
2012-06-16	23.761964797973633	23.73407554626465
2012-06-17	23.75482940673828	23.726989746093736
2012-06-17	23.747587203979492	23.719810485839844
2012-06-18	23.740638732910153	23.712800979614272
2012-06-18	23.7289	23.70105934143068
2012-06-19	23.711778640747067	23.684074401855455
2012-06-19	23.69669532775879	23.66896820068358
2012-06-20	23.68400001525879	23.65632438659668
2012-06-20	23.670104980468754	23.64264678955078
2012-06-21	23.65437126159668	23.626922607421875
2012-06-21	23.641273498535156	23.61378288269043
2012-06-22	23.630733489990238	23.60327529907225
2012-06-22	23.62200164794922	23.594314575195312
2012-06-23	23.61422348022461	23.586719512939453
2012-06-23	23.603212356567383	23.575574874877944
2012-06-24	23.59020233154297	23.56250762939453
2012-06-24	23.569231033325195	23.541725158691406
2012-06-25	23.545654296874996	23.518215179443374
2012-06-25	23.522172927856445	23.494636535644545
2012-06-26	23.49883270263672	23.471134185791016
2012-06-26	23.485284805297855	23.457672119140625
2012-06-27	23.47271347045898	23.445005416870117
2012-06-27	23.462570190429684	23.434848785400376
2012-06-28	23.452442169189453	23.42469787597657
2012-06-29	23.437374114990234	23.40983009338379
2012-06-29	23.422475814819336	23.394638061523423
2012-06-30	23.412508010864258	23.384880065917983
2012-06-30	23.402618408203125	23.37493133544922
2012-06-30	23.382925033569336	23.35511207580565
2012-07-01	23.363000869750973	23.335199356079087
2012-07-01	23.345613479614254	23.31784820556642
2012-07-02	23.328449249267578	23.300518035888672
2012-07-02	23.315982818603516	23.288148880004897
2012-07-03	23.30391502380371	23.27595710754393
2012-07-03	23.284597396850586	23.256853103637695
2012-07-04	23.264884948730465	23.23692131042482
2012-07-04	23.24501037597656	23.217023849487305
2012-07-05	23.22508049011231	23.197170257568345
2012-07-05	23.207225799560547	23.179468154907227
2012-07-06	23.18986511230469	23.16187477111818
2012-07-06	23.181129455566406	23.15336799621582
2012-07-07	23.17379188537598	23.145805358886733
2012-07-07	23.156913757324215	23.128934860229506
2012-07-08	23.13910102844238	23.11110687255858
2012-07-08	23.110898971557617	23.08310890197754
2012-07-09	23.081796646118164	23.0544
2012-07-10	23.05583190917969	23.027973175048842
2012-07-10	23.02938842773438	23.00179290771483
2012-07-11	23.00300788879395	22.975091934204116
2012-07-11	22.977384567260742	22.949642181396484
2012-07-12	22.95562171936035	22.928184509277358
2012-07-12	22.937286376953125	22.909866333007812
2012-07-13	22.923746109008786	22.896802902221665
2012-07-13	22.907808303833008	22.880056381225586
2012-07-14	22.885967254638672	22.858760833740234
2012-07-14	22.86294937133789	22.835464477539077
2012-07-15	22.83841896057129	22.810811996459947
2012-07-15	22.814971923828125	22.787990570068374
2012-07-16	22.792634963989258	22.765626907348647
2012-07-17	22.77899932861328	22.7515
2012-07-17	22.76296615600586	22.73606872558595
2012-07-18	22.735170364379886	22.70790290832518
2012-07-18	22.705150604248047	22.67815589904785
2012-07-19	22.672990798950195	22.64603614807129
2012-07-19	22.638357162475582	22.61136245727539
2012-07-20	22.601808547973633	22.574947357177734
2012-07-21	22.552740097045902	22.52545356750487
2012-07-21	22.511	22.484088897705078
2012-07-22	22.48536491394043	22.458610534667983
2012-07-23	22.45117568969727	22.424465179443374
2012-07-23	22.412279129028317	22.3855
2012-07-24	22.366554260253906	22.340316772460938
2012-07-25	22.335784912109375	22.309007644653335
2012-07-25	22.304052352905273	22.277091979980483
2012-07-26	22.266202926635746	22.239177703857422
2012-07-27	22.207185745239258	22.180871963500977
2012-07-28	22.146240234375004	22.12022209167479
2012-07-28	22.074634552001957	22.049028396606445
2012-07-29	21.998260498046875	21.97264862060547
2012-07-30	21.92443084716797	21.898748397827163
2012-07-31	21.842517852783203	21.81659507751465
2012-08-01	21.753454208374023	21.72758674621582
2012-08-02	21.658643722534183	21.634275436401367
2012-08-03	21.571512222290036	21.547080993652358
2012-08-04	21.483736038208008	21.45958518981932
2012-08-05	21.40311813354492	21.378915786743164
2012-08-06	21.318675994873043	21.295038223266623
2012-08-07	21.23031234741211	21.20735740661621
2012-08-08	21.146238327026364	21.12337303161621
2012-08-09	21.055377960205078	21.034387588500977
2012-08-10	20.980199813842773	20.959218978881836
2012-08-11	20.903528213500977	20.88004112243653
2012-08-12	20.814800262451172	20.792860031127937
2012-08-13	20.736730575561523	20.712854385375962
2012-08-14	20.657817840576172	20.635547637939453
2012-08-15	20.57463264465332	20.549526214599606
2012-08-16	20.49124908447266	20.469274520874016
2012-08-17	20.413389205932617	20.390224456787113
2012-08-18	20.323087692260742	20.301626205444336
2012-08-19	20.210874557495117	20.192173004150362
2012-08-20	20.088064193725582	20.0677
2012-08-21	19.922746658325195	19.907384872436523
2012-08-22	19.73897171020508	19.734460830688484
2012-08-23	19.596799850463867	19.59331512451172
2012-08-24	19.44089698791504	19.436183929443374
2012-08-25	19.29030227661133	19.2834
2012-08-26	19.122726440429688	19.114133834838896
2012-08-27	18.954195022583008	18.943012237548828
2012-08-28	18.785045623779297	18.772804260253963
2012-08-29	18.60733985900879	18.590175628662124
2012-08-30	18.429576873779297	18.41510772705079
2012-08-31	18.260433197021484	18.24282455444336
2012-09-01	18.08220481872559	18.05736160278323
2012-09-02	17.899280548095703	17.86840057373047
2012-09-03	17.718706130981445	17.685564041137695
2012-09-04	17.52933692932129	17.481849670410156
2012-09-05	17.33692169189453	17.28286552429205
2012-09-06	17.153074264526367	17.096200942993164
2012-09-07	16.964536666870117	16.895313262939396
2012-09-08	16.770198822021463	16.690212249755852
2012-09-09	16.57491111755367	16.48265075683588
2012-09-10	16.383874893188533	16.283733367919922
2012-09-11	16.187646865844727	16.0767
2012-09-12	15.99635028839112	15.878477096557617
2012-09-13	15.812552452087402	15.68978118896473
2012-09-14	15.636897087097168	15.497189521789494
2012-09-15	15.463827133178711	15.326094627380598
2012-09-16	15.295383453369142	15.1499
2012-09-17	15.132318496704105	14.968083381652832
2012-09-18	14.968934059143066	14.794044494628906
2012-09-19	14.808878898620605	14.639002799987793
2012-09-20	14.652329444885254	14.478576660156477
2012-09-21	14.497024536132812	14.31869506835983
2012-09-22	14.34397792816165	14.144380569458008
2012-09-23	14.190506935119629	13.996655464172363
2012-09-24	14.037415504455566	13.835244178771745
2012-09-25	13.876503944396973	13.685647964477312
2012-09-26	13.718520164489746	13.538215637207031
2012-09-27	13.562162399291989	13.374955177307129
2012-09-28	13.398235321044922	13.213643074034735
2012-09-29	13.236433982849121	13.089658737182617
2012-09-30	13.086993217468276	12.929203987122037
2012-10-01	12.921158790588372	12.735549926758722
2012-10-02	12.751519203186039	12.576191902161554
2012-10-03	12.653095245360419	12.443308830261344
2012-10-04	12.65309524535951	12.282480239868164
2012-10-05	12.653095245361328	12.101884841919173
2012-10-06	12.653095245354052	11.945402145385685
2012-10-07	12.653129577629443	11.825069427490234
2012-10-08	12.653252601630811	11.7143
2012-10-09	12.65329647064209	11.623888969421387
2012-10-10	12.653321266174316	11.533781051635742
2012-10-10	12.65336799621582	11.458237648010254
2012-10-11	12.653389930725098	11.356128692626953
2012-10-12	12.653401374816895	11.302436828609643
2012-10-13	12.654130935668945	11.244236946105957
2012-10-14	12.654529571533203	11.182796478271484
2012-10-15	12.653095245361328	11.12546443939209
2012-10-16	12.653095245361328	11.081620216362353
2012-10-17	12.653095245361328	11.036113739020948
2012-10-18	12.653095245361328	10.993094444274902
2012-10-19	12.653095245361328	10.948937416091212
2012-10-20	12.653095245368604	10.90892505645752
2012-10-21	12.653095245368604	10.867457389831543
2012-10-22	12.653095245361328	10.851283073425293
2012-10-23	12.653095245361328	10.844840049743652
2012-10-24	12.653095245354052	10.863636016845703
2012-10-25	12.653095245361328	10.894459724440821
2012-10-26	12.653095245361328	10.920520782470703
2012-10-27	12.653095245361328	10.947418212905177
2012-10-28	12.653095245361328	10.966829299912206
2012-10-29	12.653095245361328	10.974196434006444
2012-10-30	12.653095245361328	11.005963325485936
[truncated: 1,473 more rows]

## Sheet: Fig1de
time_conc	Upstream [mg/L]	Downstream [mg/L]	Open lake [mg/L]
2014-01-01	21.8467	190.601	1.97964
2014-01-05	23.4339	164.794	5.83321
2014-01-09	24.1108	160.818	11.5542
2014-01-13	24.0715	188.349	15.9608
2014-01-17	24.1435	185.162	9.86833
2014-01-21	24.8086	199.992	31.9434
2014-01-25	23.1958	198.912	76.1699
2014-01-29	20.9215	197.369	65.0427
2014-02-02	24.395	197.233	95.2711
2014-02-06	25.0934	193.455	116.189
2014-02-10	19.2943	192.658	127.317
2014-02-14	22.6557	190.747	128.95
2014-02-18	22.9172	185.961	130.644
2014-02-22	22.0429	183.434	130.437
2014-02-26	20.4895	181.266	128.417
2014-03-02	22.0814	174.037	128.561
2014-03-06	21.9617	177.946	129.327
2014-03-10	21.0031	164.975	130.002
2014-03-14	21.3345	159.966	120.526
2014-03-18	21.4218	154.801	114.654
2014-03-22	24.2946	163.084	110.404
2014-03-26	20.9308	141.701	117.198
2014-03-30	21.0447	141.057	109.213
2014-04-03	19.6309	132.612	127.267
2014-04-07	18.2425	126.105	123.723
2014-04-11	12.9048	113.172	118.02
2014-04-15	18.4961	109.174	111.26
2014-04-19	16.1877	103.822	105.866
2014-04-23	15.53	100.096	99.7923
2014-04-27	15.5944	94.9551	93.4412
2014-04-30	19.3579	90.3791	88.0228
2014-05-03	16.2307	86.8632	83.5036
2014-05-06	15.5712	83.4276	79.5412
2014-05-09	15.4141	80.9026	76.1424
2014-05-11	16.366	77.5224	72.3274
2014-05-13	15.5383	74.1096	69.4261
2014-05-15	13.9404	71.496	66.1315
2014-05-17	13.9899	68.6098	64.2758
2014-05-19	14.9814	66.9767	62.4931
2014-05-21	11.4673	63.8456	61.5564
2014-05-23	9.62802	61.7558	59.6682
2014-05-25	9.83769	60.4611	57.2418
2014-05-27	9.07819	59.3622	53.278
2014-05-29	8.75009	55.7759	46.4965
2014-05-31	8.34653	54.4694	44.0691
2014-06-01	8.59139	52.5246	41.1219
2014-06-03	11.6013	50.2089	39.9728
2014-06-05	14.3016	48.3927	34.9136
2014-06-07	14.2678	47.2362	35.4623
2014-06-09	14.2375	43.7007	32.906
2014-06-11	14.4083	42.6373	31.6012
2014-06-13	14.1004	39.9858	28.6247
2014-06-15	13.5636	38.0913	29.9729
2014-06-17	13.4255	36.4889	26.8564
2014-06-19	13.5082	34.7773	25.9244
2014-06-21	13.4775	33.45	25.4459
2014-06-23	13.48	31.8267	22.0578
2014-06-25	13.4238	30.5067	22.7686
2014-06-27	13.2203	29.2382	20.5518
2014-06-29	12.8448	28.3234	19.1192
2014-07-01	12.2678	27.2931	19.8108
2014-07-03	11.7655	26.4318	18.7716
2014-07-05	11.2884	25.5198	16.7319
2014-07-07	10.8323	24.8455	17.2841
2014-07-09	10.6511	24.2829	16.5387
2014-07-11	10.6252	23.7986	15.7962
2014-07-13	10.625	23.3922	14.7236
2014-07-15	10.6384	23.1737	13.7769
2014-07-17	10.7376	22.9958	14.9065
2014-07-18	10.973	22.7587	14.0154
2014-07-20	11.1019	22.6937	12.4658
2014-07-22	11.1022	22.603	12.9915
2014-07-24	11.1074	22.4189	12.8377
2014-07-26	11.1526	22.3307	12.2417
2014-07-28	11.2394	22.3488	12.0603
2014-07-30	11.5987	22.3601	11.5793
2014-08-01	12.4081	22.2687	15.3938
2014-08-03	12.3005	22.2679	19.2479
2014-08-05	10.3117	22.2778	20.8384
2014-08-07	9.11529	22.3377	19.9061
2014-08-10	8.15816	22.6012	20.7233
2014-08-12	6.54879	22.9357	21.5345
2014-08-15	6.38038	23.5259	22.374
2014-08-18	8.49211	24.3991	23.8692
2014-08-22	7.75187	25.4836	26.1582
2014-08-26	7.89213	25.7336	27.1776
2014-08-30	7.88564	26.9062	29.2779
2014-09-03	16.1398	31.7358	30.2703
2014-09-07	11.9906	34.2517	28.7189
2014-09-11	10.4226	21.1149	5.74183
2014-09-15	12.3877	12.3386	3.41835
2014-09-19	16.56	3.42496	0.392172
2014-09-23	19.4505	1.62972	0.215439
2014-09-27	23.7055	1.44149	0.201227
2014-10-01	21.4754	3.71933	0.113187
2014-10-05	18.6251	3.96195	0.168708
2014-10-09	18.3277	28.2442	0.155983
2014-10-13	20.0588	1.16739	0.099658
2014-10-17	21.8248	1.78979	0.0477857
2014-10-21	15.6904	2.1202	0.0152529
2014-10-25	15.7325	1.15545	0.00051563
2014-10-29	17.3092	74.7688	4.28516e-11
2014-11-02	14.8576	18.079	2.42665e-15
2014-11-06	13.1776	10.7337	7.13391e-10
2014-11-10	14.0146	17.2267	2.23131e-07
2014-11-14	14.1373	64.6267	1.09733e-06
2014-11-18	13.4505	80.1117	4.13078e-06
2014-11-22	13.3613	81.9889	1.73268e-05
2014-11-26	11.8903	101.943	1.71582e-05
2014-11-30	15.563	124.453	0.00509485
2014-12-04	10.6163	119.055	0.00630051
2014-12-08	7.82675	123.737	0.0038059
2014-12-12	12.3694	130.871	0.0169479
2014-12-16	10.7211	124.077	0.0720592
2014-12-20	12.8694	145.728	0.387212
2014-12-24	16.9022	108.236	0.726228
2014-12-28	16.6681	148.002	1.12054
2015-01-01	17.68	139.923	1.63333
2015-01-05	19.5361	144.168	1.61349
2015-01-09	19.8206	160.302	1.72166
2015-01-13	23.6194	172.288	4.61805
2015-01-17	24.9139	178.321	21.385
2015-01-21	26.3698	196.707	44.8196
2015-01-25	26.0286	188.451	110.155
2015-01-29	20.9165	185.572	116.58
2015-02-02	21.6161	188.556	123.15
2015-02-06	24.621	183.214	134.612
2015-02-10	21.6365	177.87	128.376
2015-02-14	21.1031	174.28	126.58
2015-02-18	22.1116	164.644	121.258
2015-02-22	21.3944	162.307	118.147
2015-02-26	20.0615	150.64	115.476
2015-03-02	19.1687	138.976	107.29
2015-03-06	18.2838	128.31	101.08
2015-03-10	18.8353	117.528	91.185
2015-03-14	18.6133	115.254	81.517
2015-03-18	14.8109	90.6296	84.676
2015-03-22	15.4927	83.2684	73.723
2015-03-26	13.9268	72.1012	71.2706
2015-03-30	10.8717	62.497	62.3217
2015-04-03	9.67837	52.85	53.8299
2015-04-07	9.76174	45.7373	45.6887
2015-04-11	12.9741	38.8863	39.1011
2015-04-15	13.5185	33.7126	33.1218
2015-04-18	12.8997	29.685	28.851
2015-04-22	12.6323	26.5685	25.4905
2015-04-25	10.2551	24.1922	22.7408
2015-04-27	7.04942	21.94	20.3608
2015-04-30	10.6127	20.5223	18.4451
2015-05-02	9.97122	17.3755	16.8709
2015-05-04	9.76201	16.1867	15.4948
2015-05-06	10.0009	15.1406	14.4152
2015-05-08	9.602	14.6982	13.4818
2015-05-10	6.78712	14.3615	12.7764
2015-05-12	7.49945	12.9327	11.9871
2015-05-14	7.46039	12.3679	11.1463
2015-05-16	6.99748	11.9367	10.2892
2015-05-18	6.4611	10.807	9.41248
2015-05-19	5.95993	11.8901	8.63206
2015-05-21	6.26831	10.3061	8.08997
2015-05-23	9.56857	9.70281	7.36117
2015-05-25	11.8539	9.27179	7.12082
2015-05-27	12.0043	8.57081	6.77312
2015-05-29	11.6425	8.78024	6.09573
2015-05-31	11.0704	7.78898	6.33615
2015-06-01	9.69902	7.10782	6.29516
2015-06-03	7.10273	6.61169	5.97394
2015-06-05	5.54329	6.37781	6.09807
2015-06-07	5.24079	6.2866	5.30952
2015-06-09	5.12372	6.28634	5.39422
2015-06-11	5.38014	6.38279	4.87935
2015-06-13	6.04388	6.5425	4.8284
2015-06-15	6.35032	6.71796	4.84059
2015-06-17	6.47932	6.90293	4.08168
2015-06-19	6.60677	7.13434	4.63358
2015-06-21	6.50881	7.38444	4.22181
2015-06-23	6.19188	7.63772	3.93932
2015-06-25	6.02204	7.94985	3.82094
2015-06-27	5.85184	8.17863	4.32869
2015-06-28	5.68149	8.39318	5.77987
2015-06-30	5.63974	8.6621	5.22632
2015-07-02	5.76607	8.95818	5.17767
2015-07-04	5.91192	9.28648	4.99421
2015-07-06	5.94878	9.65002	6.12828
2015-07-08	5.90571	9.94667	5.56507
2015-07-10	5.82585	10.3558	5.94835
2015-07-12	5.74812	10.8323	6.44658
2015-07-14	5.64982	11.2333	6.61273
2015-07-16	5.43792	11.6432	7.98502
2015-07-18	5.0683	12.1497	7.02045
2015-07-20	4.85505	12.5883	9.28544
2015-07-22	4.80052	13.0332	5.96752
2015-07-24	4.8611	13.4847	8.24089
2015-07-26	4.84132	13.8737	6.59301
2015-07-28	4.93247	14.2631	6.78098
2015-07-30	4.94182	14.5665	6.71156
2015-08-01	4.87306	14.9532	8.17633
2015-08-03	5.10214	15.3087	7.41813
2015-08-05	6.04087	15.7225	7.03323
2015-08-07	5.86185	16.011	6.82127
2015-08-09	5.56086	16.3088	5.3203
2015-08-11	5.21537	16.6793	13.8119
2015-08-13	6.23006	17.062	15.4887
2015-08-15	7.49524	17.4381	14.9654
2015-08-17	8.19291	18.0063	16.3252
2015-08-20	6.95114	18.6579	17.3146
2015-08-23	7.54586	19.4535	18.4725
2015-08-26	8.85424	20.5347	20.2587
2015-08-30	9.07867	21.8701	22.8096
2015-09-03	9.40953	22.4339	23.7791
2015-09-07	11.4937	24.5273	25.7243
2015-09-11	12.0173	28.0278	27.1591
2015-09-15	11.177	33.1418	15.0327
2015-09-19	10.7483	9.40993	0.44054
2015-09-23	16.6183	2.84091	0.261188
2015-09-27	20.2911	1.06965	0.0651368
2015-10-01	21.4176	15.1757	0.0654719
2015-10-05	19.2715	44.2018	0.080349
2015-10-09	20.6535	34.2413	0.0371825
2015-10-13	17.7527	91.7742	0.0147071
2015-10-17	16.6656	27.4712	0.00072222
2015-10-21	14.0596	41.1422	6.93216e-06
2015-10-25	14.5931	8.44143	2.40837e-08
2015-10-28	8.91224	4.47508	1.06748e-09
2015-10-31	7.16102	2.10412	1.05404e-10
2015-11-04	8.08159	1.43058	9.39094e-12
2015-11-08	8.1461	0.20646	9.44881e-13
2015-11-12	7.62061	0.0684122	7.94552e-14
2015-11-16	7.34535	0.0403637	7.13512e-15
2015-11-20	7.4428	20.338	6.53927e-16
2015-11-24	7.4153	0.020693	8.32406e-17
2015-11-28	7.26677	0.00267503	1.28814e-17
2015-12-02	5.49269	89.4017	2.1163e-18
2015-12-06	3.18142	65.2747	4.18015e-19
2015-12-10	1.47238	58.289	9.58427e-20
2015-12-14	1.41619	2.29926	2.39399e-20
2015-12-18	1.99249	0.302734	6.50129e-21
2015-12-22	2.0709	16.9219	2.47913e-21
2015-12-26	5.35083	22.9978	1.09816e-21
2015-12-30	5.68015	45.8789	3.75168e-22
2016-01-03	4.69419	98.0245	1.15342e-22
2016-01-07	5.6379	105.492	3.59164e-23
2016-01-11	4.16407	126.721	1.14598e-23
2016-01-15	7.57903	152.952	3.67475e-24
2016-01-19	4.44206	162.204	1.20775e-24
2016-01-23	6.7452	181.29	0.5948
2016-01-27	8.46048	142.468	0.188165
2016-01-31	8.65981	28.3514	0.0281034
2016-02-04	10.1354	14.5491	0.00998912
2016-02-08	9.36645	4.29565	0.00497494
2016-02-12	9.40925	4.15265	6.93699e-05
2016-02-16	14.0355	0.548637	2.21899e-06
2016-02-20	14.2604	3.54378	8.39227e-09
2016-02-24	8.6802	121.219	2.27159e-10
2016-02-28	10.8146	137.368	8.70139e-05
2016-03-03	11.2756	145.795	0.0673013
2016-03-07	11.9911	148.107	1.00674
2016-03-11	10.7863	145.314	7.01593
2016-03-15	12.6534	145.388	21.333
2016-03-19	17.4754	138.6	9.60483
2016-03-23	22.9923	138.288	38.4732
2016-03-27	20.573	136.058	78.4059
2016-03-31	17.0176	134.961	92.4064
2016-04-04	20.5629	132.703	96.6701
2016-04-08	20.7423	128.66	94.8539
2016-04-12	18.768	130.03	96.8851
2016-04-16	19.0321	123.457	95.955
2016-04-20	18.195	121.451	91.2316
2016-04-24	16.8534	117.189	88.8993
2016-04-28	15.0405	113.623	84.4214
2016-05-02	20.4541	108.508	83.3302
2016-05-06	15.143	104.96	85.2267
2016-05-10	16.114	106.236	89.6289
2016-05-14	15.0991	100.814	97.9374
2016-05-18	11.3435	96.8643	96.8007
2016-05-22	13.6244	91.0209	91.2028
2016-05-26	9.45867	85.1008	88.5776
2016-05-30	8.31788	80.2481	82.0172
2016-06-03	8.09626	75.6247	77.0185
2016-06-07	9.08746	70.6486	71.8977
2016-06-11	11.0423	65.7401	67.0325
2016-06-15	10.7505	61.008	62.1551
2016-06-19	10.6895	56.437	57.5293
2016-06-23	10.6249	52.039	52.9365
2016-06-27	10.6119	47.6459	48.4509
2016-07-01	10.7764	43.511	44.2655
2016-07-05	11.4748	39.9385	40.7389
2016-07-09	10.8169	37.0094	37.7705
2016-07-13	9.16229	34.3167	35.3688
2016-07-17	8.75959	32.0619	33.2515
2016-07-20	8.55998	30.8551	31.1577
2016-07-24	8.10499	30.2743	29.7296
2016-07-28	8.31595	28.7184	27.8167
2016-08-01	8.68939	27.1963	26.3089
2016-08-05	9.66968	25.7498	22.5387
2016-08-09	10.9553	24.1188	10.8794
2016-08-13	11.7423	21.6611	6.81103
2016-08-17	14.2706	13.8033	4.58782
2016-08-21	17.8458	10.4657	2.53984
2016-08-25	18.4398	4.10673	0.240602
2016-08-29	18.2784	1.51407	1.54849
2016-09-02	20.9676	1.81047	0.0744281
2016-09-06	23.6264	4.03301	0.219402
2016-09-10	20.9041	5.27718	0.187743
2016-09-14	18.4634	4.79073	0.147899
2016-09-18	20.2916	3.56275	0.0601423
2016-09-22	18.0651	61.2476	0.0319108
2016-09-26	20.5019	16.8168	0.0021102
2016-09-30	20.1254	7.73864	2.6361e-05
2016-10-04	11.4735	41.9161	5.0417e-08
2016-10-08	11.4705	8.40213	1.37382e-09
2016-10-12	10.0214	0.269146	6.54522e-11
2016-10-16	8.2373	0.0328076	6.08376e-12
2016-10-20	6.15032	0.00284126	4.46068e-13
2016-10-24	5.19472	28.3702	4.24316e-14
2016-10-28	5.47338	12.319	4.11936e-15
2016-11-01	6.91565	2.99587	4.04587e-16
2016-11-05	6.79422	0.265851	4.91922e-17
2016-11-09	6.89559	0.120871	7.11037e-18
2016-11-13	7.49762	0.0107559	1.12832e-18
2016-11-17	7.32724	0.0581564	1.99784e-19
2016-11-21	9.44755	4.00767	4.25674e-20
2016-11-25	7.46692	0.993355	9.80603e-21
2016-11-29	5.93651	1.62132	2.32634e-21
2016-12-03	5.2438	0.0492129	5.83326e-22
2016-12-07	3.53433	0.279255	1.60479e-22
2016-12-11	4.84783	0.208956	4.64222e-23
2016-12-15	5.9809	0.120669	1.36221e-23
2016-12-19	5.94805	66.6684	5.19223e-24
2016-12-23	3.06396	75.5722	2.21682e-24
2016-12-27	3.7227	93.5226	8.29394e-25
2016-12-31	4.1088	110.123	3.30441e-25

## Sheet: Fig2 FigS9 Flow flux
	flux_WLBC [m3/s]	flux_WLBC1 [m3/s]	flux_WLBC2 [m3/s]	flux_WLBC3 [m3/s]
2006-11-01	-26.3595	-26.36	0	0.000420434
2006-11-02	-15.3055	-15.3078	0	0.00227192
2006-11-03	-7.59851	-7.6008	0	0.00229048
2006-11-04	-3.51948	-3.52177	0	0.00228505
2006-11-05	-4.66455	-4.66683	0	0.00227983
2006-11-06	-6.62761	-6.62988	0	0.00226961
2006-11-07	-7.38779	-7.39008	0	0.00228628
2006-11-08	-6.84573	-6.84801	0	0.00227743
2006-11-09	-6.29031	-6.29259	0	0.00228004
2006-11-10	-5.45251	-5.45479	0	0.00227352
2006-11-11	-4.51272	-4.51499	0	0.00226936
2006-11-12	-4.49458	-4.49686	0	0.00228157
2006-11-13	-4.4985	-4.50077	0	0.00226343
2006-11-14	-4.17636	-4.17862	0	0.0022592
2006-11-15	-3.45236	-3.45466	0	0.00229808
2006-11-16	-1.65638	-1.65864	0	0.00225629
2006-11-17	4.632722759694611	4.630422751694616	0	0.00230001
2006-11-18	5.470441857591158	5.468175464090657	0	0.00226639
2006-11-19	5.1545020352695134	5.152213500587387	0	0.00228853
2006-11-20	0.5884615118564465	0.5861845072394158	0	0.002277
2006-11-21	0.15723735336882655	0.15496595986127068	0	0.00227139
2006-11-22	3.088789456114847	3.0865170385615337	0	0.00227242
2006-11-23	12.63376699468716	12.631483947544881	0	0.00228305
2006-11-24	15.142188445617915	15.139909231152359	0	0.00227921
2006-11-25	17.967742808536293	17.96548048090229	0	0.00226233
2006-11-26	18.351902862862104	18.349618996512053	0	0.00228387
2006-11-27	15.627128236749119	15.624841798489104	0	0.00228644
2006-11-28	11.882978769665385	11.880691119036477	0	0.00228765
2006-11-29	21.622850086632813	21.620566271804037	0	0.00228381
2006-11-30	14.96817567285608	14.965898385546637	0	0.00227729
2006-12-01	21.987619931924748	21.985334384069613	0	0.00228555
2006-12-02	38.31354326409276	38.311253321979805	0	0.00228994
2006-12-03	41.31483832328288	41.31256570111215	0	0.00227262
2006-12-04	40.59598692769416	40.593704154796846	0	0.00228277
2006-12-05	41.4584	41.456144722707386	0	0.00227125
2006-12-06	42.163151320695825	42.16086647752978	0	0.00228484
2006-12-07	45.999352293613484	45.99708878970205	0	0.0022635
2006-12-08	53.772672177561894	53.77037629633011	0	0.00229588
2006-12-09	57.47250555476566	57.470224237805795	0	0.00228132
2006-12-10	62.1834	62.1811	0	0.00227198
2006-12-11	67.30826385364564	67.30598296194506	0	0.00228089
2006-12-12	75.10975094677642	75.10747607516575	0	0.00227487
2006-12-13	82.62322603029784	82.62093485255703	0	0.00229118
2006-12-14	91.66744531948751	91.66515224108451	0	0.00229308
2006-12-15	103.3702596293371	103.36798427781243	0	0.00227535
2006-12-16	105.60955804683098	105.60729011721499	0	0.00226793
2006-12-17	99.33937654407298	99.33709932565267	0	0.00227722
2006-12-18	103.34357549071666	103.34130299183266	0	0.0022725
2006-12-19	105.87078492131546	105.86850744634961	0	0.00227747
2006-12-20	106.53013385915288	106.52785481947066	0	0.00227904
2006-12-21	105.34810859446041	105.34583114195019	0	0.00227745
2006-12-22	102.66719568058777	102.6649120960707	0	0.00228358
2006-12-23	88.89664869654415	88.8944	0	0.00227419
2006-12-24	74.25518600393275	74.25398276770817	0	0.00120324
2006-12-25	67.0547	67.75456584986539	0	-0.699886
2006-12-26	64.68158930705076	63.61475089640284	0	1.0668384106479232
2006-12-27	56.86019078367611	55.60971397823532	0	1.2504768054407902
2006-12-28	63.99057466153216	63.49392665787266	0	0.4966480036594977
2006-12-29	70.60426643144723	69.66829746980213	0	0.9359689616451036
2006-12-30	69.14843776092202	68.65709947620337	0	0.4913382847186506
2006-12-31	72.68589824958994	71.68603783375262	0	0.9998604158373251
2007-01-01	70.42381085495738	71.1951	0	-0.771292
2007-01-02	60.11059447605505	62.830841814115615	0	-2.72025
2007-01-03	55.46867814484309	58.83113086165459	0	-3.36245
2007-01-04	54.36579570439159	58.271	0	-3.90521
2007-01-05	72.94823330856303	78.03868515058168	0	-5.09045
2007-01-06	105.03196586573743	111.76967821252151	0	-6.73771
2007-01-07	88.1789	96.61648273278512	0	-8.4376
2007-01-08	85.87695180040143	96.48415781454334	0	-10.6072
2007-01-09	83.66200070493336	97.42737696980474	0	-13.7654
2007-01-10	78.44285865424413	95.29093681781012	0	-16.8481
2007-01-11	73.22734354416254	92.8944	0	-19.6671
2007-01-12	82.10187929761952	104.91321124067997	0	-22.8113
2007-01-13	81.40905239563659	103.83564514923681	0	-22.4266
2007-01-14	72.22520029944569	96.5103	0	-24.2851
2007-01-15	66.99747549816956	94.34033896266695	0	-27.3429
2007-01-16	71.16631907810637	103.21533816760002	0	-32.049
2007-01-17	92.04716100776605	131.39736817350874	0	-39.3502
2007-01-18	145.18780486043136	192.3793620089848	0	-47.1916
2007-01-19	154.96661541591658	211.3643847476794	0	-56.3978
2007-01-20	145.63499187494472	209.373	0	-63.7378
2007-01-21	132.1039717110064	199.9734056853649	0	-67.8694
2007-01-22	127.5787090054132	200.04734172222177	0	-72.4686
2007-01-23	134.0818928061532	211.00512203501248	0	-76.9232
2007-01-24	148.21046787515368	230.05355369381613	0	-81.8431
2007-01-25	142.26121053760957	228.41597638942702	0	-86.1548
2007-01-26	116.77409519217287	209.07485716846875	0	-92.3008
2007-01-27	107.28315398578951	200.69659017257837	0	-93.4134
2007-01-28	104.18696768962958	201.4052494494049	0	-97.2183
2007-01-29	97.86433493778298	204.52398822499748	0	-106.66
2007-01-30	95.73493524204576	209.19404093457732	0	-113.459
2007-01-31	95.58840956853825	213.24107461423083	0	-117.653
2007-02-01	93.72182715360854	215.3894785845826	0	-121.668
2007-02-02	78.93721936552944	203.57699938373403	0	-124.64
2007-02-03	58.28235701233618	184.8420866121428	0	-126.56
2007-02-04	49.197477725649705	176.34953233977402	0	-127.152
2007-02-05	39.15031440155511	166.28974172239063	0	-127.139
2007-02-06	36.35297347357003	163.4845104595381	0	-127.132
2007-02-07	38.11337395582724	165.26131223755178	0	-127.148
2007-02-08	48.142465192115466	175.3937727709049	0	-127.251
2007-02-09	58.90725435688367	186.92743689247695	0	-128.02
2007-02-10	65.49069573011687	196.2346624367042	0	-130.744
2007-02-11	70.00918842010907	202.0418434351318	0	-132.033
2007-02-12	80.79889640176916	213.56358619577247	0	-132.765
2007-02-13	87.26790504729121	221.0250425305029	0	-133.757
2007-02-14	62.285325104340586	198.31194414857674	0	-136.027
2007-02-15	52.16023072643421	187.98868569636863	0	-135.828
2007-02-16	43.8637	179.94957830073974	0	-136.086
2007-02-17	41.902417459588065	178.0644321412206	0	-136.162
2007-02-18	41.71820078242703	177.8946883756019	0	-136.176
2007-02-19	39.409649924358206	175.5727526607028	0	-136.163
2007-02-20	30.34868406920421	166.06989349382744	0	-135.721
2007-02-21	23.835993929106024	158.79044830242168	0	-134.954
2007-02-22	21.675352209795875	154.9790033510995	0	-133.304
2007-02-23	31.339711102544385	163.7290687986754	0	-132.389
2007-02-24	34.388334608797976	166.1268963645709	0	-131.739
2007-02-25	44.49976988153546	176.04140209325044	0	-131.542
2007-02-26	50.302466959892826	182.17093087123916	0	-131.868
2007-02-27	43.91178455233623	176.09009892361135	0	-132.178
2007-02-28	39.83006627020495	172.01968682319122	0	-132.19
2007-03-01	33.85385312690255	165.64559543745634	0	-131.792
2007-03-02	41.77596373768145	173.32303012265976	0	-131.547
2007-03-03	30.390673177715883	161.92263735294227	0	-131.532
2007-03-04	10.94737508684375	139.60110233740616	0	-128.654
2007-03-05	24.622532233245806	152.2390073497483	0	-127.616
2007-03-06	25.977620948515607	152.2388699170306	0	-126.261
2007-03-07	42.09920492833015	168.01316054866876	0	-125.914
2007-03-08	43.10212171889039	169.00018235036262	0	-125.898
2007-03-09	42.66904783884473	168.5815992445259	0	-125.913
2007-03-10	40.11184814693608	165.99770754463023	0	-125.886
2007-03-11	31.2893	156.68117692885028	0	-125.392
2007-03-12	18.305870234261704	142.8238346897967	0	-124.518
2007-03-13	11.346290281272914	133.9684084594026	0	-122.622
2007-03-14	34.85848105659126	156.85599990947568	0	-121.998
2007-03-15	43.94309007209253	165.74786825035795	0	-121.805
2007-03-16	50.532474056134646	172.65882410410788	0	-122.126
2007-03-17	46.721769432282315	168.92512149918787	0	-122.203
2007-03-18	52.51090023636236	175.11032855833412	0	-122.599
2007-03-19	53.06600023227128	176.34927216570694	0	-123.283
2007-03-20	59.3966	183.4997629904725	0	-124.103
2007-03-21	85.02212296431186	211.40802162294435	0	-126.386
2007-03-22	92.973	222.8877957057469	0	-129.915
2007-03-23	87.06729228409105	221.28756824293043	0	-134.22
2007-03-24	82.47828093958202	219.5719291237067	0	-137.094
2007-03-25	93.84057690137251	235.15230492991904	0	-141.312
2007-03-26	98.63211923641103	241.75599806229417	0	-143.124
2007-03-27	104.90083140369896	251.50464306451434	0	-146.604
2007-03-28	112.12183058164382	261.80313100269035	0	-149.681
2007-03-29	124.29077695681292	277.8824836972317	0	-153.592
2007-03-30	113.45370357024134	272.5933726802844	0	-159.14
2007-03-31	109.45464119527296	272.5540110655203	0	-163.099
2007-04-01	113.5804298015614	280.02726593271564	0	-166.447
2007-04-02	101.78180148655326	270.97488094892503	0	-169.193
2007-04-03	105.98632412822843	277.60700981816507	0	-171.621
2007-04-04	116.24009009205093	290.4680503724729	0	-174.228
2007-04-05	113.88540627161319	291.65730622907256	0	-177.772
2007-04-06	121.22695465800851	301.2057414834495	0	-179.979
2007-04-07	132.03031038640367	314.3431527750862	0	-182.313
2007-04-08	143.36066405936052	327.9911820820869	0	-184.631
2007-04-09	150.1585048514999	335.4139510856545	0	-185.255
2007-04-10	150.3983942723566	336.9781048388026	0	-186.58
2007-04-11	129.41932897595092	316.97858968362385	0	-187.559
2007-04-12	129.4020427380604	317.03798961517845	0	-187.636
2007-04-13	141.2997259791368	329.778	0	-188.478
2007-04-14	179.96359003704964	369.4791578114376	0	-189.516
2007-04-15	194.89497089543636	380.8869631054639	0	-185.992
2007-04-16	173.42928386208735	361.1203539116753	0	-187.691
2007-04-17	169.045	361.21814228090693	0	-192.174
2007-04-18	160.31643676937279	357.85928013153597	0	-197.543
2007-04-19	157.02251556891503	357.1289083966351	0	-200.106
2007-04-20	154.19176121333794	355.73363149503564	0	-201.542
2007-04-21	207.8875799132868	414.71661188050365	0	-206.829
2007-04-22	186.1936825257149	411.02212123931264	0	-224.828
2007-04-23	136.5400393399678	357.725	0	-221.185
2007-04-24	140.4605797726766	361.87566360166807	0	-221.415
2007-04-25	109.41554741197172	329.7232488730334	1.1879076620320153	-221.496
2007-04-26	-82.5412	121.6096862230913	46.60383968873072	-250.755
2007-04-27	-278.198	-195.632	171.25478599631444	-253.82
2007-04-28	-276.869	-249.632	221.7092406927097	-248.946
2007-04-29	-256.842	-296.619	282.2909797440238	-242.514
2007-04-30	-244.781	-354.891	344.6750245586326	-234.566
2007-05-01	-234.211	-408.829	400.12515996003674	-225.507
2007-05-02	-230.789	-458.054	442.57131018414907	-215.306
2007-05-03	-224.427	-493.293	476.0991024931174	-207.233
2007-05-04	-170.561	-519.917	544.4084377263416	-195.052
2007-05-05	-153.737	-589.438	511.1421486409618	-75.4408
2007-05-06	-133.747	-639.555	442.7321500871834	63.07502800209065
2007-05-07	-109.048	-664.271	425.5722856687498	129.65008637629504
2007-05-08	-76.5746	-684.448	445.874	161.99974328531394
2007-05-09	-41.2394	-708.568	455.9424923952458	211.3856869555828
2007-05-10	-29.61	-732.605	447.7737315825646	255.22124169966918
2007-05-11	-24.2817	-754.01	433.2024778214994	296.52603408475676
2007-05-12	-4.9734	-773.968	416.56783895801857	352.4267756443102
2007-05-13	27.364838602334316	-793.971	360.5479426883214	460.7877888968659
2007-05-14	33.42685319110552	-806.255	302.8943938509753	536.7877752166889
2007-05-15	116.44848451414305	-815.852	223.87448758604947	708.4261817204725
2007-05-16	207.40712101390716	-827.826	95.40307081271645	939.8299356429217
2007-05-17	209.04197428806253	-844.377	2.981901019752757	1050.4374902202458
2007-05-18	205.14837085546128	-851.769	-25.6651	1082.582974841401
2007-05-19	287.86343516965314	-861.211	-47.4443	1196.5186879227226
2007-05-20	322.1258272279175	-878.278	-111.403	1311.807064763655
2007-05-21	321.1130538662924	-891.073	-153.679	1365.8641733456582
2007-05-22	333.01122848498153	-904.164	-189.198	1426.3728708315703
2007-05-23	342.12480703104393	-915.534	-221.934	1479.59
2007-05-24	358.8915241078985	-928.466	-253.981	1541.3382782127537
2007-05-25	354.15409698655435	-942.052	-298.951	1595.1573847079621
2007-05-26	356.75838831617625	-953.168	-332.746	1642.6725420453831
2007-05-27	353.83108887654294	-966.386	-373.076	1693.293446629041
2007-05-28	334.4725905452797	-978.224	-415.517	1728.2139640250007
2007-05-29	346.18385610990185	-989.337	-444.401	1779.92
2007-05-30	366.0973474640102	-1003.33	-480.111	1849.5366758929324
2007-05-31	335.59711591417295	-1018.42	-527.1	1881.1174059101068
2007-06-01	322.88001886784537	-1025.09	-547.468	1895.4368075292396
2007-06-02	333.1641980712161	-1034.41	-565.819	1933.3954064319028
2007-06-03	332.88982684224743	-1043.54	-594.169	1970.5980794579525
2007-06-04	338.20964896300075	-1058.03	-655.367	2051.6102930081806
2007-06-05	331.45515320045797	-1072.79	-693.414	2097.6592796468344
2007-06-06	308.6616700509355	-1082.83	-723.682	2115.175031729464
2007-06-07	297.7405795882646	-1090.77	-745.539	2134.052738842207
2007-06-08	285.9303296438179	-1095.77	-760.514	2142.2121058661533
2007-06-09	295.7868087829811	-1099.74	-768.119	2163.648242401324
2007-06-10	292.9206716184972	-1106.62	-784.394	2183.9300169463536
2007-06-11	281.5998802225513	-1111.56	-799.238	2192.3948306653588
2007-06-12	292.06108088305814	-1115.58	-807.087	2214.730529024905
2007-06-13	292.41325120315014	-1122.51	-823.77	2238.694643532574
2007-06-14	280.52952886321555	-1127.42	-838.34	2246.288716714957
2007-06-15	280.5075984403966	-1131.41	-848.005	2259.923549073699
2007-06-16	279.8866670989107	-1135.35	-857.878	2273.1105731422804
2007-06-17	290.11416705157535	-1139.39	-866.013	2295.5168578267853
2007-06-18	289.04842945268956	-1146.34	-882.67	2318.0560227831925
2007-06-19	272.04811971479467	-1151.43	-897.906	2321.379650787002
2007-06-20	256.41007637588746	-1155.37	-910.08	2321.860612841089
2007-06-21	245.0075433917541	-1156.1	-914.31	2315.4152601334927
2007-06-22	235.95577433927747	-1156.28	-915.805	2308.040820743068
2007-06-23	220.60357914880979	-1153.25	-910.97	2284.8218935806244
2007-06-24	214.1546485712206	-1146.29	-895.502	2255.9496127762905
2007-06-25	215.01570950617997	-1138.32	-876.229	2229.5625153349547
2007-06-26	226.40304458641276	-1130.33	-855.215	2211.947423967527
2007-06-27	248.40954179859773	-1125.36	-839.267	2213.0331861187474
2007-06-28	229.11618208080154	-1124.3	-840.196	2193.62
2007-06-29	187.04171275087583	-1115.53	-826.562	2129.1353546150212
2007-06-30	189.6200371894804	-1100.87	-791.787	2082.2773508977593
2007-07-01	223.16693889033468	-1087.98	-754.308	2065.458554590549
2007-07-02	246.60661741788567	-1081.94	-734.853	2063.403996114891
2007-07-03	237.12660359233178	-1078.03	-727.353	2042.5137071094834
2007-07-04	227.0363121152991	-1071.27	-713.419	2011.7214221864645
2007-07-05	228.46654755420445	-1063.49	-694.442	1986.396667202472
2007-07-06	230.01739446028682	-1055.69	-675.625	1961.3333939821043
2007-07-07	221.90090665670323	-1047.97	-659.094	1928.967153850078
2007-07-08	223.20614632973366	-1037.3	-633.092	1893.6025801506653
2007-07-09	235.78479197039928	-1028.53	-608.668	1872.9872032378014
2007-07-10	240.79188387189106	-1020.58	-587.227	1848.5956957065991
2007-07-11	251.93761452871672	-1011.65	-555.324	1818.908495639361
2007-07-12	271.3863725675858	-1002.4	-515.347	1789.1374288329146
2007-07-13	262.80363033605295	-997.888	-508.162	1768.85
2007-07-14	252.21474487259525	-988.835	-490.088	1731.1373818368384
2007-07-15	244.2901155759405	-980.573	-472.999	1697.861332070212
2007-07-16	242.6723537515761	-967.968	-443.034	1653.6739682256955
2007-07-17	254.42778384690678	-958.949	-415.865	1629.2423802627154
2007-07-18	233.82407878114054	-949.283	-398.71	1581.816505212592
2007-07-19	236.08666064448312	-935.733	-356.719	1528.5386402872225
2007-07-20	247.6094713940031	-924.304	-313.069	1484.9820639887282
2007-07-21	234.8642168366839	-914.121	-288.607	1437.5915109320604
2007-07-22	194.07334455745763	-901.384	-254.359	1349.8157626572981
2007-07-23	170.42247348825208	-887.736	-214.044	1272.2021032625419
2007-07-24	141.67088707952666	-874.243	-184.751	1200.6652931393205
2007-07-25	125.8146128468934	-855.488	-134.368	1115.670847275337
2007-07-26	135.0902296908282	-838.512	-82.6573	1056.2592142313451
2007-07-27	116.5700284862852	-824.009	-50.0245	990.6033356372895
2007-07-28	94.7517	-806.075	6.949888692761144	893.8765773668874
2007-07-29	41.503591237726255	-787.297	130.02631367401048	698.7740556850579
2007-07-30	-5.27711	-774.25	178.12099048472646	590.8522080603809
2007-07-31	-115.913	-759.483	241.9919057561474	401.5781115379303
2007-08-01	-202.924	-743.961	293.8189718997557	247.21773826603228
2007-08-02	-217.713	-730.951	296.41907159111577	216.81837989400051
2007-08-03	-250.304	-714.319	285.852	178.16310727555253
2007-08-04	-258.381	-694.989	293.9377126981352	142.66947609472814
2007-08-05	-282.588	-678.874	281.8313757250306	114.45500354713568
2007-08-06	-309.596	-656.445	263.66199567928254	83.18759256482716
2007-08-07	-327.157	-632.94	246.0895194846115	59.69333343709344
2007-08-08	-359.073	-598.98	232.66823426116196	7.238742626333299
2007-08-09	-350.698	-549.794	254.72365448576898	-55.6282
2007-08-10	-354.168	-508.084	220.4386605226594	-66.5228
2007-08-11	-357.246	-470.862	183.64335277709878	-70.0275
2007-08-12	-387.573	-437.085	123.30167962679744	-73.79
2007-08-13	-390.666	-392.578	76.0261	-74.1139
2007-08-14	-382.959	-334.972	23.73106545859459	-71.7186
2007-08-15	-231.901	-163.532	1.0258624324007168	-69.3949
2007-08-16	-155.261	-103.604	0	-51.6564
2007-08-17	-141.167	-111.139	0	-30.0276
2007-08-18	-197.969	-169.845	0	-28.1242
2007-08-19	-203.597	-176.103	0	-27.4943
2007-08-20	-214.215	-186.667	0	-27.5481
2007-08-21	-204.421	-167.082	0	-37.339
2007-08-22	-229.564	-184.052	0	-45.5122
2007-08-23	-237.465	-188.171	0	-49.2935
2007-08-24	-235.809	-171.274	0	-64.535
2007-08-25	-250.968	-190.297	0	-60.6706
2007-08-26	-271.324	-209.006	0	-62.3183
2007-08-27	-290.711	-217.85	0	-72.8601
2007-08-28	-282.542	-205.831	0	-76.7105
2007-08-29	-280.919	-197.861	0	-83.0587
2007-08-30	-274.925	-193.117	0	-81.8075
2007-08-31	-243.713	-166.962	0	-76.7517
2007-09-01	-183.117	-108.294	0	-74.8224
2007-09-02	-185.672	-114.175	0	-71.4963
2007-09-03	-181.527	-117.151	0	-64.3757
2007-09-04	-229.982	-174.521	0	-55.4614
2007-09-05	-224.572	-181.038	0	-43.5333
2007-09-06	-211.187	-179.097	0	-32.0902
2007-09-07	-204.826	-177.373	0	-27.4523
2007-09-08	-168.609	-153.348	0	-15.2614
2007-09-09	-136.564	-129.632	0	-6.93195
2007-09-10	-126.462	-124.564	0	-1.89784
2007-09-11	-117.172	-118.322	0	1.1499672596857364
2007-09-12	-112.336	-113.548	0	1.212463654350427
2007-09-13	-113.237	-113.487	0	0.250403
2007-09-14	-112.029	-111.37	0	-0.659197
2007-09-15	-111.726	-111.035	0	-0.691083
2007-09-16	-108.013	-107.325	0	-0.688137
2007-09-17	-116.25	-115.557	0	-0.692617
2007-09-18	-112.519	-111.826	0	-0.692714
2007-09-19	-102.582	-101.889	0	-0.692674
2007-09-20	-92.2893	-91.5967	0	-0.692638
2007-09-21	-82.0756	-81.3809	0	-0.694741
2007-09-22	-71.9139	-71.2124	0	-0.701515
2007-09-23	-61.2109	-60.5036	0	-0.707245
2007-09-24	-58.2315	-57.53	0	-0.701505
2007-09-25	-53.9714	-53.264	0	-0.707438
2007-09-26	-46.4379	-45.7117	0	-0.726188
2007-09-27	-45.8936	-45.1586	0	-0.734978
2007-09-28	-42.5485	-41.8029	0	-0.745563
2007-09-29	-32.3976	-31.6412	0	-0.756465
2007-09-30	-16.3647	-15.5949	0	-0.769745
2007-10-01	-14.26	-13.4866	0	-0.773451
2007-10-02	-12.7179	-11.9164	0	-0.801457
2007-10-03	-10.8092	-9.99432	0	-0.814864
2007-10-04	-8.89461	-8.0702	0	-0.824403
2007-10-05	-5.56283	-4.74165	0	-0.821179
2007-10-06	-3.85171	-3.03409	0	-0.817628
2007-10-07	-2.9598	-2.12635	0	-0.833452
2007-10-08	-0.606917	0.2324655793046378	0	-0.839383
2007-10-09	-6.16088	-5.31974	0	-0.841138
2007-10-10	-15.1403	-14.2987	0	-0.841611
2007-10-11	-13.5083	-12.6679	0	-0.840388
2007-10-12	-12.2189	-11.376	0	-0.842968
2007-10-13	-10.9895	-10.1396	0	-0.84993
2007-10-14	-10.0817	-9.23072	0	-0.851015
2007-10-15	-9.3294	-8.47835	0	-0.851053
2007-10-16	-8.61688	-7.76411	0	-0.852769
2007-10-17	-7.74248	-6.88903	0	-0.853448
2007-10-18	-7.38912	-6.53666	0	-0.852467
2007-10-19	-7.08058	-6.22721	0	-0.853371
2007-10-20	-7.89354	-7.04031	0	-0.853224
2007-10-21	-7.91403	-7.06046	0	-0.853567
2007-10-22	-7.81547	-6.96263	0	-0.85284
2007-10-23	-8.41871	-7.5653	0	-0.853415
2007-10-24	-8.14389	-7.29014	0	-0.853752
2007-10-25	-7.86629	-7.01294	0	-0.853354
2007-10-26	-7.46445	-6.61163	0	-0.852823
2007-10-27	-7.04577	-6.19289	0	-0.852879
2007-10-28	-5.8582	-5.00468	0	-0.853519
2007-10-29	-3.69363	-2.84001	0	-0.853616
2007-10-30	-0.491194	0.36220472211538696	0	-0.853399
2007-10-31	1.697955189494364	2.551711145734703	0	-0.853756
2007-11-01	10.212678710988808	11.065836583510507	0	-0.853158
2007-11-02	11.171416267124648	12.024730921322126	0	-0.853315
2007-11-03	12.773033920226695	13.62627838746581	0	-0.853244
2007-11-04	14.693556742354419	15.547309887642315	0	-0.853753
2007-11-05	15.482669432551747	16.336991629376403	0	-0.854322
2007-11-06	16.02119549676672	16.87578995735315	0	-0.854594
2007-11-07	15.950199871968293	16.80484332924477	0	-0.854643
2007-11-08	15.595532494307342	16.45129500744965	0	-0.855763
2007-11-09	13.900654765281498	14.757225864834274	0	-0.856571
2007-11-10	14.581856274366547	15.438385106386477	0	-0.856529
2007-11-11	19.761078284977447	20.617685972693454	0	-0.856608
2007-11-12	13.086989993795855	13.944791507478936	0	-0.857802
2007-11-13	2.5488574879093226	3.408611916500725	0	-0.859754
2007-11-14	1.7403612025314654	2.6023088284600737	0	-0.861948
2007-11-15	1.7132393059800881	2.5770133775248727	0	-0.863774
2007-11-16	1.3074476146865177	2.1711487806047334	0	-0.863701
2007-11-17	0.5095362793662385	1.378521543752151	0	-0.868985
2007-11-18	-1.11546	-0.240953	0	-0.874505
2007-11-19	-1.37732	-0.497702	0	-0.879622
2007-11-20	2.963579462400435	3.8488828885880326	0	-0.885303
2007-11-21	3.440107007998796	4.331871912352201	0	-0.891765
2007-11-22	2.468586273628554	3.3665005406595436	0	-0.897914
2007-11-23	3.917408887403808	4.821968000717206	0	-0.904559
2007-11-24	6.943060506562708	7.854596558602378	0	-0.911536
2007-11-25	5.849200414044372	6.768270594713201	0	-0.91907
2007-11-26	7.278061003642897	8.204423621412252	0	-0.926363
2007-11-27	9.53784	10.472851826061685	0	-0.935014
2007-11-28	13.637894525555165	14.580566837855558	0	-0.942672
2007-11-29	22.537129037940556	23.48601427464745	0	-0.948885
2007-11-30	30.211832498808036	31.164897515017405	0	-0.953065
2007-12-01	40.702342845514316	41.65858495543158	0	-0.956242
2007-12-02	41.19510822707651	42.15833889191112	0	-0.963231
2007-12-03	46.6516	47.62052908062046	0	-0.968935
2007-12-04	59.025863759747295	60.001100912656675	0	-0.975237
2007-12-05	64.21291725487534	65.1968	0	-0.983901
2007-12-06	69.02264072824563	70.01686872636749	0	-0.994228
2007-12-07	73.27982260426437	74.2847	0	-1.0049
2007-12-08	76.14673969238396	77.16279840863909	0	-1.01606
2007-12-09	78.19666501030811	79.22442917494128	0	-1.02776
2007-12-10	84.75214457825626	85.79230320778737	0	-1.04016
2007-12-11	86.23269240830126	87.28820699142892	0	-1.05551
2007-12-12	86.13914574615023	87.21100132516882	0	-1.07186
2007-12-13	91.94990701780677	93.03548479443006	0	-1.08558
2007-12-14	89.39578644853728	90.49199918342525	0	-1.09621
2007-12-15	78.88002330282832	79.98460735732527	0	-1.10458
2007-12-16	68.82009274487531	69.93254635248772	0	-1.11245
2007-12-17	53.753685990418305	54.871342033710455	0	-1.11766
2007-12-18	40.410193383389284	41.53236628313573	0	-1.12217
2007-12-19	15.81096241620891	16.93885364351685	0	-1.12789
2007-12-20	26.43677162380989	27.569749885211504	0	-1.13298
2007-12-21	19.2497	20.387888930573386	0	-1.13815
2007-12-22	22.59927007885431	23.74192463320531	0	-1.14265
2007-12-23	14.482131864519658	15.627859918607733	0	-1.14573
2007-12-24	2.7898254459959864	3.9380455255118014	0	-1.14822
2007-12-25	-3.2455	-2.09025	0	-1.15525
2007-12-26	1.5526611448697742	2.764778293364935	0	-1.21212
2007-12-27	17.976980847571856	19.700206214022078	0	-1.72323
2007-12-28	32.87461862763322	35.30159517470348	0	-2.42698
2007-12-29	40.594012242201394	42.536215795747886	0	-1.9422
2007-12-30	41.413604757898284	40.71594888810036	0	0.6976558697979254
2007-12-31	40.25592580941325	39.227080380609195	0	1.028845428804056
2008-01-01	40.98211812220893	39.793224465077685	0	1.188893657131248
2008-01-02	48.81384202922657	47.82401943993438	0	0.989823
2008-01-03	46.3665	45.35197881069671	0	1.014473150415894
2008-01-04	61.993391156281966	61.17087662597045	0	0.8225145303115133
2008-01-05	79.43331933430237	78.14033718455198	0	1.2929821497503835
2008-01-06	88.82850262424697	89.41305983708426	0	-0.584557
2008-01-07	105.80127193203516	109.22344820572721	0	-3.42218
2008-01-08	106.88990607510235	112.52000967955514	0	-5.6301
2008-01-09	111.24426914298873	119.38663184702509	0	-8.14236
2008-01-10	108.30149811520616	119.91665939420353	0	-11.6152
2008-01-11	110.63704659012504	127.62612450194109	0	-16.9891
2008-01-12	110.42086567580203	132.17333279402928	0	-21.7525
2008-01-13	104.46233692966427	131.7007961228216	0	-27.2385
2008-01-14	99.91955337579876	132.3291640254479	0	-32.4096
2008-01-15	112.21219683248876	149.98424890450175	0	-37.7721
2008-01-16	149.10729908920342	193.85811942443348	0	-44.7508
2008-01-17	141.08939171210545	192.12386517854208	0	-51.0345
2008-01-18	137.19525985774857	193.9083887032192	0	-56.7131
2008-01-19	131.34917412279194	194.52811669901456	0	-63.1789
2008-01-20	117.76717957682956	186.49782729596416	0	-68.7306
2008-01-21	132.56852946705308	206.73897661164204	0	-74.1704
2008-01-22	151.28494810495883	233.01556407092846	0	-81.7306
2008-01-23	157.0858813812726	245.52772173965613	0	-88.4418
2008-01-24	151.55907363132633	243.63076491435103	0	-92.0717
2008-01-25	130.63182717914952	233.48544631489295	0	-102.854
2008-01-26	115.71196091289946	228.33535637534644	0	-112.623
2008-01-27	107.0695007707819	224.67418591734148	0	-117.605
2008-01-28	111.53397012782614	233.2896495823344	0	-121.756
2008-01-29	111.92131812770351	237.9819208937693	0	-126.061
2008-01-30	99.40054857720042	228.66018490014406	0	-129.26
2008-01-31	97.46488851840755	230.00656031469464	0	-132.542
2008-02-01	156.41608892577713	291.87202185168064	0	-135.456
2008-02-02	128.58736261417263	267.61133563244505	0	-139.024
2008-02-03	98.71467760467476	242.96725658966426	0	-144.253
2008-02-04	92.61687675582141	239.50923143367004	0	-146.892
2008-02-05	104.0255265402447	252.053	0	-148.027
2008-02-06	108.56989457749683	260.8600198557266	0	-152.29
2008-02-07	110.10980446218935	266.63690438198597	0	-156.527
2008-02-08	99.26919722422525	258.6761908789384	0	-159.407
2008-02-09	93.63952384377805	256.12088670063736	0	-162.481
2008-02-10	82.90677046376857	247.6527026464817	0	-164.746
2008-02-11	79.37819490823648	245.89800388020126	0	-166.52
2008-02-12	80.31686449401374	248.53469909015402	0	-168.218
2008-02-13	87.63964400102358	257.67	0	-170.031
2008-02-14	85.45091500048497	257.25368201986953	0	-171.803
2008-02-15	69.7559	242.82193141036663	0	-173.066
2008-02-16	68.05568814498261	242.1930204703315	0	-174.137
2008-02-17	66.29223896188518	241.50583341126097	0	-175.214
2008-02-18	77.16382305884645	253.50024422223493	0	-176.336
2008-02-19	94.16859721493435	271.84576595945686	0	-177.677
2008-02-20	75.75940895119578	255.2618287747865	0	-179.502
2008-02-21	74.71730659736124	255.0214287750039	0	-180.304
2008-02-22	109.3118925023443	290.881	0	-181.569
2008-02-23	98.3171	279.891	0	-181.573
2008-02-24	109.70110657497153	292.17860161832056	0	-182.477
2008-02-25	120.59646741188996	304.1973368517599	0	-183.601
2008-02-26	103.7071501512263	288.2387246099746	0	-184.532
2008-02-27	105.55807106090685	290.8682574559356	0	-185.31
2008-02-28	88.45654983195675	274.33037192576705	0	-185.874
2008-02-29	122.74586549189479	308.79977701505084	0	-186.054
2008-03-01	117.69618662849479	304.9955371115494	0	-187.299
2008-03-02	107.7651940447983	295.7256920042941	0	-187.96
2008-03-03	110.20096647422514	295.7583531088116	0	-185.557
2008-03-04	96.37664375749392	280.9509238108709	0	-184.574
2008-03-05	86.7551	271.91654543761035	0	-185.161
2008-03-06	70.61834776544575	255.7174124898258	0	-185.099
2008-03-07	104.26200278619615	290.0019139535961	0	-185.74
2008-03-08	122.7424660624977	309.15362409402894	0	-186.411
2008-03-09	132.41511636178362	319.52661562777894	0	-187.111
2008-03-10	126.1555171825486	318.1244369939333	0	-191.969
2008-03-11	123.11300945585117	321.3468886427726	0	-198.234
2008-03-12	91.89632523249068	291.08	0	-199.184
2008-03-13	91.13945345735868	288.9028532016083	0	-197.763
2008-03-14	109.45195068351899	308.6397299521265	0	-199.188
2008-03-15	108.01404327931081	307.2158631474521	0	-199.202
2008-03-16	143.8913442054967	344.13401073660896	0	-200.243
2008-03-17	138.14784906838668	339.5374283224552	0	-201.39
2008-03-18	92.32088091934594	305.0569594397071	0	-212.736
2008-03-19	75.99356621863276	297.0643729666199	0	-221.071
2008-03-20	102.91025839754758	322.15953013835946	8.563091643308388e-05	-219.249
2008-03-21	83.41823718943644	302.4664371530165	0.7071500184974013	-219.755
2008-03-22	14.375852593286737	228.6255499756715	5.381793211487583	-219.631
2008-03-23	-42.5226	164.84133099693204	13.918153041297233	-221.282
2008-03-24	-249.85	-63.46	69.93751814039784	-256.327
2008-03-25	-291.16	-159.782	122.60960073224702	-253.987
2008-03-26	-284.14	-197.969	164.51401959417325	-250.685
2008-03-27	-309.137	-255.166	193.21934265599666	-247.191
2008-03-28	-300.475	-275.423	219.5540453692716	-244.605
2008-03-29	-253.359	-296.12	281.8989552340897	-239.138
2008-03-30	-260.034	-357.168	329.20571382312227	-232.072
2008-03-31	-267.308	-404.903	362.86193703990267	-225.266
2008-04-01	-276.456	-437.803	381.3802869296397	-220.033
2008-04-02	-265.88	-459.085	408.5766011286576	-215.372
2008-04-03	-248.706	-480.682	441.5971998026109	-209.621
2008-04-04	-239.675	-511.186	470.3732289410114	-198.862
2008-04-05	-270.026	-554.386	459.01282295577636	-174.653
2008-04-06	-295.714	-575.114	433.35223144374584	-153.952
2008-04-07	-242.053	-586.115	437.02922843257153	-92.9668
2008-04-08	-202.903	-608.703	422.5723595629116	-16.7727
2008-04-09	-182.927	-630.05	381.64268367590824	65.48030309657177
2008-04-10	-156.89	-638.827	385.46511583276816	96.4726
2008-04-11	-141.449	-652.222	389.8399003152404	120.93320461133891
2008-04-12	-156.073	-663.047	376.81792111891264	130.1560752466731
2008-04-13	-148.712	-668.629	380.7186057882106	139.19832556299198
2008-04-14	-139.477	-676.041	386.38242801367886	150.18130598880478
2008-04-15	-136.039	-683.438	388.9918764049827	158.40711943662208
2008-04-16	-121.136	-691.401	397.782	172.48257646996993
2008-04-17	-110.465	-701.288	401.3468923775126	189.4758257585979
2008-04-18	-102.031	-711.522	402.59206396217405	206.8987923809585
2008-04-19	-116.426	-723.471	382.671	224.37407193390047
2008-04-20	-143.258	-727.339	357.1395320597236	226.9413672813792
2008-04-21	-141.723	-727.354	358.29066426247994	227.33998176999614
2008-04-22	-113.504	-727.697	380.4664975916936	233.72662064794426
2008-04-23	-92.8582	-736.087	391.02146041902694	252.20744587216703
2008-04-24	-101.683	-743.794	381.9458033257649	260.16475539179675
2008-04-25	-91.9322	-749.924	384.4893172603877	273.5026453703308
2008-04-26	-83.025	-757.417	383.74304744036215	290.649
2008-04-27	-84.4799	-765.408	367.8069806595537	313.12073841203943
2008-04-28	-74.7524	-771.459	358.5691118494425	338.1374558393309
2008-04-29	-37.5986	-780.457	338.60668371357997	404.2512967309482
2008-04-30	-8.73638	-787.547	318.0068240214623	460.8041803344449
2008-05-01	36.47079986869244	-796.397	293.1449274535404	539.723
2008-05-02	120.58170239049593	-806.433	246.44933338839022	680.5650143018677
2008-05-03	225.25733560481274	-822.935	99.1651	949.0272487700036
2008-05-04	228.80933219093322	-838.749	11.146572131081431	1056.4121940346013
2008-05-05	259.27957545222694	-851.211	-44.1336	1154.6241078796731
2008-05-06	275.9190546241266	-859.971	-79.5562	1215.4458339472815
2008-05-07	303.91957978198536	-869.511	-99.0068	1272.4377776291867
2008-05-08	335.88970944427786	-882.581	-124.71	1343.180408949806
2008-05-09	351.90299845974755	-899.311	-168.783	1419.9962712176591
2008-05-10	353.9522475984718	-914.156	-214.723	1482.8315213051205
2008-05-11	361.01085136816255	-927.916	-253.856	1542.7826942163888
2008-05-12	366.1384577533661	-941.73	-293.875	1601.7435521181192
2008-05-13	360.5841989125852	-955.401	-338.807	1654.792724084656
2008-05-14	343.9361241861136	-966.629	-380.24	1690.8053224472503
2008-05-15	342.184	-974.643	-403.797	1720.6234207877685
2008-05-16	357.89598541936107	-984.987	-430.78	1773.6621402142428
2008-05-17	358.10606529247775	-998.976	-471.348	1828.43
2008-05-18	344.91987216933626	-1011.11	-506.309	1862.3341243449488
2008-05-19	344.93210462571096	-1022.22	-532.84	1899.9873674815349
2008-05-20	339.74133029864583	-1033.47	-560.833	1934.0398829842377
2008-05-21	328.7011263296058	-1044.35	-598.42	1971.4698267553345
2008-05-22	310.7442855179693	-1056.26	-655.633	2022.6374270652827
2008-05-23	327.64518533429055	-1065.54	-674.896	2068.0795660807266
2008-05-24	323.91327408467487	-1078.25	-707.64	2109.8069388589865
2008-05-25	311.2213560037376	-1087.79	-733.935	2132.943483200019
2008-05-26	320.362	-1097.23	-755.222	2172.8185615264774
2008-05-27	314.79034206686515	-1108.53	-784.441	2207.7633954214607
2008-05-28	301.47328745368077	-1117.47	-808.666	2227.6132910744377
2008-05-29	321.07338174013194	-1125.43	-824.405	2270.905553897416
2008-05-30	324.5751567349587	-1139.32	-857.411	2321.311049563112
2008-05-31	300.4818863530056	-1150.69	-889.903	2341.08
2008-06-01	296.0667181728768	-1159.43	-911.651	2367.146342579736
2008-06-02	296.1714000386569	-1167.84	-931.646	2395.6591423429372
2008-06-03	294.3986519987525	-1176.84	-951.502	2422.7419903738332
2008-06-04	292.97112130588084	-1186.69	-970.691	2450.3537677041045
2008-06-05	292.13253590682143	-1195.03	-990.36	2477.5249363909948
2008-06-06	298.2518739561069	-1203.74	-1009.47	2511.464462837844
2008-06-07	275.5061217505058	-1216.23	-1041.71	2533.445966124747
2008-06-08	265.64393406083445	-1221.34	-1055.16	2542.143020639662
2008-06-09	273.13527824115226	-1231.57	-1076.82	2581.525163661976
2008-06-10	250.42367844285263	-1240.36	-1101.48	2592.2673319186456
2008-06-11	247.26770421263427	-1246.07	-1113.33	2606.664385201812
2008-06-12	246.7181776266434	-1252.74	-1129.34	2628.803123240498
2008-06-13	229.74409741649924	-1258.11	-1147.01	2634.872544540424
2008-06-14	216.80938326424302	-1259.41	-1152.33	2628.5523087169577
2008-06-15	234.68232305870242	-1259.75	-1150.91	2645.3439513752473
2008-06-16	258.67573597751243	-1265.32	-1160.03	2684.0249542562888
2008-06-17	245.73374873195598	-1272.89	-1180.04	2698.661684129955
2008-06-18	220.94774025478227	-1275.47	-1189.2	2685.6138772729814
2008-06-19	218.86224454749436	-1275.78	-1190.39	2685.0398889558332
2008-06-20	218.87791498502247	-1275.81	-1190.37	2685.0524166953796
2008-06-21	200.9016911342287	-1275.56	-1191.54	2667.997623252688
2008-06-22	194.43359966404068	-1270.26	-1180.1	2644.792407972776
2008-06-23	188.39201663262247	-1267.66	-1173.97	2630.023605397215
2008-06-24	198.6332439322632	-1261.63	-1158.79	2619.0581251411045
2008-06-25	222.66013136564652	-1262.09	-1156.87	2641.6174487950707
2008-06-26	204.12876179888508	-1263.36	-1162.19	2629.673011209386
2008-06-27	176.11715097279966	-1260.38	-1158.57	2595.0737728941062
2008-06-28	147.237	-1252.01	-1143.93	2543.1742760591583
2008-06-29	156.7410426914371	-1238.61	-1112.54	2507.895772690004
2008-06-30	168.76148630347416	-1230.3	-1091.73	2490.7970602030737
2008-07-01	157.70694078103043	-1220.34	-1070.88	2448.9301301704063
2008-07-02	164.36821217200122	-1209.34	-1044.33	2418.040082367881
2008-07-03	194.2726988699551	-1198.06	-1015.02	2407.3555586156554
2008-07-04	115.70341373729934	-1192.27	-1011.06	2319.04
2008-07-05	59.15187487156254	-1157.35	-942.295	2158.7944431363644
2008-07-06	137.31867519459638	-1129.41	-867.308	2134.0388164223264
2008-07-07	169.83591149850417	-1109.4	-814.242	2093.4787596051415
2008-07-08	195.37618327254813	-1094.46	-774.542	2064.3758680698743
2008-07-09	197.72785518771798	-1082.88	-746.571	2027.1738536336504
2008-07-10	189.25410346888566	-1069.96	-717.662	1976.8780019924757
2008-07-11	199.52253358319967	-1055.52	-681.266	1936.3091998072432
2008-07-12	235.72914677886865	-1043.66	-644.521	1923.9136427308808
2008-07-13	185.64461019720238	-1039.8	-647.158	1872.5997380459066
2008-07-14	194.0248395436629	-1016.17	-587.655	1797.8488682360708
2008-07-15	216.10272223505513	-1007.14	-554.561	1777.800248681773
2008-07-16	144.89721363591707	-985.471	-514.305	1644.6733218068428
2008-07-17	190.50834392519118	-958.204	-434.022	1582.7344542975388
2008-07-18	303.55099792647957	-943.396	-351.72	1598.6668548108848
2008-07-19	281.97069864363425	-949.996	-375.772	1607.7384496578331
2008-07-20	96.91209362802329	-938.863	-419.153	1454.93
2008-07-21	112.25921495996067	-894.992	-276.111	1283.3619120726403
2008-07-22	164.96305639124012	-881.695	-199.994	1246.6515880019601
2008-07-23	61.7239	-860.697	-184.374	1106.7941465642443
2008-07-24	86.20189737962892	-829.382	-85.8192	1001.4030369380149
2008-07-25	108.32261469500293	-810.959	-19.0139	938.2959555754036
2008-07-26	87.94396383527055	-790.941	95.56710893875544	783.3175678885752
2008-07-27	-16.0718	-782.684	118.9084559619151	647.7040641226398
2008-07-28	-210.858	-751.947	216.09608047684873	324.9926408983583
2008-07-29	-231.38	-735.369	277.363	226.6250701357156
2008-07-30	-293.185	-713.054	248.20619407301638	171.66235686662083
2008-07-31	-313.003	-686.224	252.21551614585528	121.00509734830632
2008-08-01	-201.892	-647.41	344.81231200331166	100.70545748478577
2008-08-02	-160.101	-661.548	375.24179494671927	126.20533463618976
2008-08-03	-309.99	-662.501	260.61351929564665	91.89662572119073
2008-08-04	-310.338	-634.433	263.8372579646587	60.257377418364364
2008-08-05	-316.127	-610.782	256.74474594807253	37.910092120545386
2008-08-06	-356.065	-579.868	244.89530497297875	-21.0925
2008-08-07	-362.134	-532.232	236.14611643319577	-66.0479
2008-08-08	-372.006	-488.598	187.9405178388715	-71.3483
2008-08-09	-367.476	-441.415	147.15037974198376	-73.2114
2008-08-10	-391.127	-408.142	93.36010114216424	-76.345
2008-08-11	-383.331	-352.571	44.50685932519453	-75.2675
2008-08-12	-305.463	-242.479	9.90248	-72.886
2008-08-13	-148.79	-78.8632	0.00520091	-69.9317
2008-08-14	-155.675	-107.341	0	-48.3334
2008-08-15	-157.318	-128.041	0	-29.2775
2008-08-16	-145.762	-117.925	0	-27.8372
2008-08-17	-140.668	-113.118	0	-27.5496
2008-08-18	-123.611	-95.769	0	-27.842
2008-08-19	-113.064	-85.6071	0	-27.4572
2008-08-20	-137.244	-104.559	0	-32.6856
2008-08-21	-98.644	-35.8511	0	-62.7929
2008-08-22	-64.7845	-5.59473	0	-59.1898
2008-08-23	-60.6637	-1.13568	0	-59.5281
2008-08-24	-58.0771	2.460443346206681	0	-60.5376
2008-08-25	-60.6517	-4.66414	0	-55.9876
2008-08-26	-91.6584	-21.7652	0	-69.8931
2008-08-27	-75.5187	-3.55826	0	-71.9605
2008-08-28	-40.2401	31.621355675014325	0	-71.8615
2008-08-29	-29.7651	34.37275872153188	0	-64.1379
2008-08-30	-35.5276	23.57063764445904	0	-59.0983
2008-08-31	-66.5332	-7.97973	0	-58.5535
2008-09-01	-124.367	-66.149	0	-58.2184
2008-09-02	-225.105	-155.324	0	-69.7808
2008-09-03	-249.882	-174.201	0	-75.6809
2008-09-04	-248.368	-169.567	0	-78.8008
2008-09-05	-258.186	-175.67	0	-82.516
2008-09-06	-272.085	-186.629	0	-85.4562
2008-09-07	-265.509	-182.405	0	-83.104
2008-09-08	-264.294	-186.349	0	-77.9444
2008-09-09	-260.472	-187.462	0	-73.0099
2008-09-10	-253.522	-189.243	0	-64.2785
2008-09-11	-241.27	-187.991	0	-53.279
2008-09-12	-230.572	-187.507	0	-43.0649
2008-09-13	-215.912	-182.867	0	-33.045
2008-09-14	-195.72	-171.487	0	-24.2332
2008-09-15	-173.614	-162.545	0	-11.0686
2008-09-16	-144.111	-139.109	0	-5.00146
2008-09-17	-131.534	-132.312	0	0.7780538025735594
2008-09-18	-120.741	-121.9	0	1.1589309295474863
2008-09-19	-111.339	-112.105	0	0.766249
2008-09-20	-110.752	-110.302	0	-0.450737
2008-09-21	-109.964	-109.143	0	-0.820527
2008-09-22	-112.95	-112.167	0	-0.783323
2008-09-23	-123.238	-122.457	0	-0.780251
2008-09-24	-125.149	-124.369	0	-0.779254
2008-09-25	-117.319	-116.54	0	-0.778653
2008-09-26	-105.429	-104.651	0	-0.778148
2008-09-27	-97.131	-96.3469	0	-0.784171
2008-09-28	-92.4455	-91.6535	0	-0.791984
2008-09-29	-83.7261	-82.9335	0	-0.792582
2008-09-30	-69.4093	-68.617	0	-0.792275
2008-10-01	-50.1565	-49.3642	0	-0.792316
2008-10-02	-38.4679	-37.6751	0	-0.792812
2008-10-03	-33.2186	-32.4257	0	-0.792963
2008-10-04	-27.0745	-26.2822	0	-0.792339
2008-10-05	-32.0192	-31.2302	0	-0.789051
2008-10-06	-32.4572	-31.6706	0	-0.7866
2008-10-07	-29.5639	-28.7788	0	-0.785055
2008-10-08	-24.4349	-23.6498	0	-0.785078
2008-10-09	-23.0813	-22.2961	0	-0.785168
2008-10-10	-22.7884	-22.0028	0	-0.785554
2008-10-11	-24.3373	-23.5509	0	-0.786377
2008-10-12	-25.0916	-24.3048	0	-0.78677
2008-10-13	-25.1781	-24.3911	0	-0.786985
2008-10-14	-23.9992	-23.2119	0	-0.787302
2008-10-15	-23.8856	-23.0979	0	-0.787785
2008-10-16	-24.0334	-23.2452	0	-0.78816
2008-10-17	-22.9924	-22.2039	0	-0.788533
2008-10-18	-21.7456	-20.9568	0	-0.788829
2008-10-19	-21.0761	-20.2868	0	-0.789276
2008-10-20	-19.3895	-18.5996	0	-0.789886
2008-10-21	-17.4919	-16.7015	0	-0.790428
2008-10-22	-15.2128	-14.4207	0	-0.792039
2008-10-23	-13.1935	-12.4014	0	-0.79214
2008-10-24	-10.5326	-9.74041	0	-0.79217
2008-10-25	-5.3784	-4.58621	0	-0.792195
2008-10-26	0.18531701517149624	0.9774449774072683	0	-0.792128
2008-10-27	2.16547	2.9575792525478324	0	-0.79211
2008-10-28	2.910882935617151	3.7030173694343773	0	-0.792134
2008-10-29	2.8063228410196914	3.59856	0	-0.792235
2008-10-30	1.368930620774196	2.161320098514425	0	-0.792389
2008-10-31	3.1959807784159486	3.988631759508455	0	-0.792651
2008-11-01	8.427141448001187	9.219724410433127	0	-0.792583
2008-11-02	8.652886424950479	9.44498	0	-0.792097
2008-11-03	8.7464	9.538464328175062	0	-0.792064
2008-11-04	8.580452629568926	9.372442185190842	0	-0.79199
2008-11-05	10.229702375214817	11.021616175492598	0	-0.791914
2008-11-06	4.818301806422754	5.6101518839635345	0	-0.79185
2008-11-07	0.0745585	0.8663277307589698	0	-0.791769
2008-11-08	-1.36202	-0.570267	0	-0.791756
2008-11-09	-1.67516	-0.883439	0	-0.791722
2008-11-10	-3.24127	-2.44957	0	-0.791703
2008-11-11	-3.15331	-2.36163	0	-0.791687
2008-11-12	-2.43971	-1.64798	0	-0.791728
2008-11-13	-1.25124	-0.459532	0	-0.791711
2008-11-14	1.1455599327614667	1.9372985824536748	0	-0.791739
2008-11-15	0.6641319838241542	1.455848781549564	0	-0.791717
2008-11-16	8.276982813775778	9.068724914553124	0	-0.791742
2008-11-17	13.424058519532569	14.215768033066603	0	-0.79171
2008-11-18	12.818667704691507	13.610390341476867	0	-0.791723
2008-11-19	13.148369322271227	13.94005786008107	0	-0.791689
2008-11-20	16.159519003408093	16.951176625093993	0	-0.791658
2008-11-21	18.035811805113273	18.827434099894095	0	-0.791622
2008-11-22	22.502098194565576	23.293667828496936	0	-0.79157
2008-11-23	24.59057743650301	25.38196683913575	0	-0.791389
2008-11-24	24.032497894544207	24.823807801281255	0	-0.79131
2008-11-25	25.359257982019322	26.1507	0	-0.791395
2008-11-26	28.8639	29.655333324150227	0	-0.791475
2008-11-27	30.119534894382642	30.911232418000964	0	-0.791698
2008-11-28	29.8811	30.67309293898254	0	-0.791949
2008-11-29	28.783032131059304	29.574974269297915	0	-0.791942
2008-11-30	31.121207443283044	31.913095988668026	0	-0.791889
2008-12-01	30.91200491202553	31.70341327710052	0	-0.791408
2008-12-02	35.056540661756905	35.84770888165826	0	-0.791168
2008-12-03	41.69368018298984	42.48514741593512	0	-0.791467
2008-12-04	48.10208806481887	48.8935	0	-0.791415
2008-12-05	44.3865	45.17808399363336	0	-0.79154
2008-12-06	44.69116879915901	45.48287767150441	0	-0.791709
2008-12-07	53.90075387490699	54.692403115228274	0	-0.791649
2008-12-08	58.238615284574905	59.0308	0	-0.792155
2008-12-09	61.70709800520294	62.500301321910236	0	-0.793203
2008-12-10	61.031258677080714	61.82450507102818	0	-0.793246
2008-12-11	74.84825230735372	75.64141103775692	0	-0.793159
2008-12-12	87.97341698924035	88.76680955851735	0	-0.793393
2008-12-13	87.5931	88.38640190836104	0	-0.793319
2008-12-14	83.06191969060244	83.85506882663229	0	-0.793149
2008-12-15	77.20972067418676	78.00310148916023	0	-0.793381
2008-12-16	75.14413953138539	75.93735469762336	0	-0.793215
2008-12-17	73.39808679238841	74.19129070769341	0	-0.793204
2008-12-18	97.02229017089711	97.81595524714781	0	-0.793665
2008-12-19	103.64340636068627	104.62187247085389	0	-0.978466
2008-12-20	93.07052544644066	94.73836221213188	0	-1.66784
2008-12-21	81.57843274478776	80.58077164119352	0	0.9976611035942334
2008-12-22	68.16371418090344	67.0716	0	1.0921300738004391
2008-12-23	73.91712423666581	73.36735020302235	0	0.5497740336434589
2008-12-24	76.95752309728175	76.05376272125322	0	0.9037603760285308
2008-12-25	79.42468360121701	78.2262	0	1.1984458589779055
2008-12-26	85.58611749306148	85.67074455185586	0	-0.0846271
2008-12-27	83.33128267181345	85.71275501001983	0	-2.38147
2008-12-28	68.83648971571934	74.18025937363312	0	-5.34377
2008-12-29	65.84824103053123	73.56603452689491	0	-7.71779
2008-12-30	86.61480911133303	96.68575541839593	0	-10.0709
2008-12-31	100.05329568162088	112.71918378674874	0	-12.6659
2009-01-01	94.01584871508757	110.9055020710898	0	-16.8897
2009-01-02	88.65480144377348	110.23707833509133	0	-21.5823
2009-01-03	72.42320325571785	98.47079512827388	0	-26.0476
2009-01-04	56.83271185888418	86.35562802163628	0	-29.5229
2009-01-05	45.196596753870935	70.94946773688663	0	-25.7529
2009-01-06	40.34987292407198	67.61914614814394	0	-27.2693
2009-01-07	40.42243361583216	67.14566413578322	0	-26.7232
2009-01-08	35.63599229016151	64.11090987283137	0	-28.4749
2009-01-09	27.131898214020367	59.68843553693787	0	-32.5565
2009-01-10	15.678704792794555	49.530316433474994	0	-33.8516
2009-01-11	41.96009271115705	77.74783640940905	0	-35.7877
2009-01-12	44.337018191742736	77.05995590573374	0	-32.7229
2009-01-13	41.070746098659164	88.32142478289173	0	-47.2507
2009-01-14	50.836907306144965	101.48477580096264	0	-50.6479
2009-01-15	55.50533480592578	109.45055227100224	0	-53.9452
2009-01-16	64.3147	121.00979255599559	0	-56.6951
2009-01-17	72.32813416917223	133.6760191342257	0	-61.3479
2009-01-18	131.3284541742229	198.8560822395306	0	-67.5276
2009-01-19	135.06834864565042	208.98894988186333	0	-73.9206
2009-01-20	136.59166465131312	217.43609779478172	0	-80.8444
2009-01-21	132.99329599734347	220.67316468527954	0	-87.6799
2009-01-22	142.97130386367027	233.4644637163919	0	-90.4932
2009-01-23	152.14390887899958	248.61568729945662	0	-96.4718
2009-01-24	154.1632065796851	265.40074243018637	0	-111.238
2009-01-25	151.20693643106836	270.39430483230495	0	-119.187
2009-01-26	153.03014115892358	278.55974588832515	0	-125.53
2009-01-27	167.55797859688758	299.13279623035675	0	-131.575
2009-01-28	161.6015483054973	299.4390173766816	0	-137.837
2009-01-29	189.13721000120978	329.91289115929925	0	-140.776
2009-01-30	188.61858220657746	337.3007680287179	0	-148.682
2009-01-31	177.3076737494287	334.867	0	-157.559
2009-02-01	175.45342344695067	337.60170207736905	0	-162.148
2009-02-02	166.3931789043572	334.09956753672003	0	-167.706
2009-02-03	164.0305555526542	336.4859935627868	0	-172.455
2009-02-04	138.09569710124467	313.9721531086387	0	-175.876
2009-02-05	140.63470632670968	319.3480006938355	0	-178.713
2009-02-06	173.1930135999306	354.4322183090886	0	-181.239
2009-02-07	176.6982977010244	359.52117737016613	0	-182.823
2009-02-08	186.9097357865166	371.6585605620052	0	-184.749
2009-02-09	222.1829436150932	408.6928555076396	0	-186.51
2009-02-10	158.35751156968607	346.5741301142009	0	-188.217
2009-02-11	164.47833545466762	351.906	0	-187.428
2009-02-12	163.6480562396492	349.58505569549567	0	-185.937
2009-02-13	173.86877344599355	361.26453765135057	0	-187.396
2009-02-14	177.97198746109223	369.7857162630466	0	-191.814
2009-02-15	134.5893701988197	335.00018215573556	0	-200.411
2009-02-16	135.0076607102881	337.62627841457675	0	-202.619
2009-02-17	117.89435171122707	319.2100265765908	0	-201.316
2009-02-18	94.43977532875476	296.1713301976734	0	-201.732
2009-02-19	85.30093785758535	287.0125342572503	0	-201.712
2009-02-20	146.43420172606187	349.0841582020099	0	-202.65
2009-02-21	138.85087178924488	348.8826355964979	0	-210.032
2009-02-22	111.33285623363645	337.2462801710728	0	-225.913
2009-02-23	101.33509078249978	325.91834558491144	3.2703897741357417e-06	-224.583
2009-02-24	123.57490951360111	348.1232265548335	0.3592413516763663	-224.908
2009-02-25	105.1521124699374	327.65592275681763	2.685078945309861	-225.189
2009-02-26	23.910685662884987	253.93453275565506	3.434789859947659	-233.459
2009-02-27	-13.4209	243.05857598035664	7.933200990227912	-264.413
2009-02-28	-156.91	57.33851449109722	47.302485757828634	-261.551
2009-03-01	-284.888	-178.687	152.85508407627864	-259.056
2009-03-02	-289.553	-245.156	210.83925233108133	-255.236
2009-03-03	-306.882	-295.983	240.68256906724417	-251.581
2009-03-04	-304.896	-323.195	266.8594284764242	-248.561
2009-03-05	-283.617	-348.712	309.44501218117966	-244.349
2009-03-06	-270.358	-382.9	351.62	-239.079
2009-03-07	-260.035	-419.215	391.8232561372512	-232.643
2009-03-08	-269.456	-453.65	413.205	-229.01
2009-03-09	-256.873	-479.117	443.4306400253253	-221.187
2009-03-10	-251.802	-504.628	455.03067000243794	-202.205
2009-03-11	-236.467	-524.861	468.5784605437726	-180.184
2009-03-12	-229.361	-547.664	484.9983275384563	-166.696
2009-03-13	-229.645	-572.181	495.91832695649015	-153.382
2009-03-14	-222.498	-600.225	488.2751835656159	-110.549
2009-03-15	-162.396	-628.489	473.009	-6.916
2009-03-16	-127.172	-658.728	432.8745086401143	98.682
2009-03-17	-123.361	-677.7	419.10817004864447	135.23106352318996
2009-03-18	-102.335	-692.505	433.92513731265626	156.2445150761266
2009-03-19	-89.5615	-710.71	435.2160572606954	185.93198758573016
2009-03-20	-85.1701	-726.073	423.4714755967139	217.43125287855727
2009-03-21	-74.5787	-740.62	417.0188917218178	249.02202783700946
2009-03-22	-67.904	-752.94	406.79089419383257	278.24485021084644
2009-03-23	-53.1727	-765.619	399.16345020578694	313.28241831231617
2009-03-24	-23.8468	-779.835	399.35609927741564	356.6316283233119
2009-03-25	74.49878546861811	-798.672	352.4537580183821	520.7170550870709
2009-03-26	125.09738306589213	-817.16	250.81534019589458	691.4422475045488
2009-03-27	232.3429600140696	-841.079	60.96005918531474	1012.4615791885223
2009-03-28	286.65811369323126	-861.019	-40.0982	1187.774984645204
2009-03-29	346.1802203334896	-881.12	-115.274	1342.5735760805815
2009-03-30	344.5568035679855	-896.955	-169.863	1411.3749236970193
2009-03-31	365.34479626360917	-911	-203.644	1479.9880263292662
2009-04-01	383.20266314314017	-927.471	-244.027	1554.7016197738506
2009-04-02	379.76494354476336	-944.607	-297.356	1621.7274293602272
2009-04-03	373.3465031537485	-959.216	-344.577	1677.1394506828137
2009-04-04	376.37083705940586	-973.142	-383.959	1733.472402931395
2009-04-05	377.91819534362503	-987.36	-422.627	1787.905771265292
2009-04-06	367.60237085873086	-1002.17	-466.562	1836.3357687390321
2009-04-07	370.58428443071693	-1018.32	-519.627	1908.5357104077739
2009-04-08	362.0786572701006	-1038.17	-597.167	1997.4191911545386
2009-04-09	370.5318761040412	-1055.64	-639.465	2065.632095386802
2009-04-10	377.40166742843167	-1076.63	-690.295	2144.3287892354815
2009-04-11	370.68000341590687	-1098.44	-746.607	2215.7257064737764
2009-04-12	363.00803312245216	-1118.96	-799.647	2281.6163092161814
2009-04-13	368.4301300228094	-1138.84	-846.663	2353.9377660759355
2009-04-14	367.3663054008307	-1161.67	-902.564	2431.6043056789717
2009-04-15	320.4098171128285	-1185.19	-959.9	2465.4993095729683
2009-04-16	304.1948672665708	-1199.17	-995.515	2498.8776869409917
2009-04-17	320.6016962655053	-1214.02	-1026.87	2561.4901578531176
2009-04-18	333.81499340322307	-1231.58	-1064.92	2630.3212865376845
2009-04-19	328.71617576746394	-1252.62	-1117.17	2698.510404682129
2009-04-20	303.1645630177377	-1270.14	-1161.68	2734.9793507528657
2009-04-21	295.9716926777073	-1286.05	-1199.01	2781.035963568046
2009-04-22	305.4730534779237	-1302.02	-1234.45	2841.943310145179
2009-04-23	298.6782017322066	-1320.66	-1277.98	2897.3212334041864
2009-04-24	265.8695209071511	-1335.62	-1315.44	2916.9260300621236
2009-04-25	254.53848079841964	-1344.73	-1336.79	2936.055265040231
2009-04-26	263.74109215018416	-1354.2	-1357.52	2975.465080070984
2009-04-27	264.97661741645834	-1365.52	-1383.46	3013.9544972067883
2009-04-28	257.3078295645064	-1375.65	-1407.7	3040.651418903857
2009-04-29	290.37690471567566	-1384.49	-1424.94	3099.8123488380006
2009-04-30	312.45237490359614	-1402.79	-1464.43	3179.666859239802
2009-05-01	285.18378372350253	-1419.47	-1504.12	3208.768687470806
2009-05-02	295.4887799578014	-1432.8	-1535.86	3264.151417411971
2009-05-03	277.93397675016104	-1450.28	-1577	3305.211330891381
2009-05-04	245.38587504593943	-1458.96	-1598.66	3303.003410072263
2009-05-05	256.74527153942927	-1466.38	-1615.29	3338.4193715143474
2009-05-06	267.85487368268105	-1475.77	-1635.03	3378.657848911072
2009-05-07	280.18622223354214	-1486.38	-1652.47	3419.0422277352595
2009-05-08	273.3424260618067	-1501.07	-1686.66	3461.0665649259345
2009-05-09	250.53186288750112	-1513.11	-1721.18	3484.829671133655
2009-05-10	266.47945126616696	-1523.1	-1741.52	3531.105964247608
2009-05-11	293.8460608677465	-1537.61	-1771.31	3602.7593950959354
2009-05-12	277.2172992527903	-1555.38	-1809.7	3642.3
2009-05-13	231.90035135834614	-1566.46	-1836.03	3634.3920418112857
2009-05-14	215.16430164142912	-1571.28	-1846.93	3633.372447199513
2009-05-15	215.00662052602138	-1575.11	-1855.04	3645.154517027419
2009-05-16	214.54116294481992	-1578.92	-1862.76	3656.2254906590506
2009-05-17	213.94267316575406	-1582.68	-1870.64	3667.268518434622
2009-05-18	214.29932938306774	-1586.48	-1878.14	3678.92
2009-05-19	223.70375096488897	-1590.63	-1886.02	3700.3533432803333
2009-05-20	234.6349570621628	-1597.35	-1899.45	3731.4394583027665
2009-05-21	222.73853790623207	-1604.72	-1914.8	3742.2560773343043
2009-05-22	222.1206253794703	-1609.48	-1924.71	3756.315116696064
2009-05-23	220.63518758825694	-1616.03	-1938.06	3774.7292409638962
2009-05-24	192.87930422621503	-1620.33	-1947.41	3760.6170450525933
2009-05-25	180.72869172303854	-1621.26	-1949.55	3751.539542298382
2009-05-26	181.12149133683533	-1621.33	-1949.62	3752.0733604068373
2009-05-27	186.53498427124032	-1621.15	-1949.62	3757.3032099670345
2009-05-28	208.19634902260623	-1622.98	-1952.66	3783.837065253747
2009-05-29	217.93755876813793	-1629.25	-1964.49	3811.682910837133
2009-05-30	206.19080772981442	-1634.96	-1976.59	3817.7434651609633
2009-05-31	199.98817355982965	-1639.17	-1985.09	3824.254683209965
2009-06-01	199.29288350041315	-1642.83	-1992.86	3834.9807663015335
2009-06-02	198.71061956080985	-1646.59	-2000.1	3845.4048280406464
2009-06-03	188.3226028716549	-1650.09	-2007.49	3845.9012160353295
2009-06-04	187.68113846067627	-1651.05	-2009.57	3848.3047767352596
2009-06-05	199.31528895549081	-1654.03	-2015.06	3868.413814688907
2009-06-06	226.88364583503972	-1658.53	-2022.89	3908.3073192989305
2009-06-07	238.98226479331652	-1669.32	-2042.89	3951.193714777242
2009-06-08	232.07590717602352	-1677.81	-2059.44	3969.3264785764513
2009-06-09	219.44177389363313	-1686.21	-2075.88	3981.5347610502226
2009-06-10	194.79786109497445	-1690.83	-2085.37	3970.998394504397
2009-06-11	235.14449369437716	-1694.03	-2090.27	4019.4457038929713
2009-06-12	269.29102621052243	-1707.61	-2112.33	4089.2324279986606
2009-06-13	240.94882425138803	-1722.11	-2140.17	4103.23
2009-06-14	223.29081263883654	-1730.84	-2157.12	4111.2570536472285
2009-06-15	261.7393957955742	-1740.36	-2173.85	4175.945774943444
2009-06-16	263.0641554306185	-1757.72	-2203.45	4224.234657204052
2009-06-17	209.70129723338823	-1769.61	-2226.63	4205.943811369629
2009-06-18	186.08463248152884	-1774.51	-2237.02	4197.616449671815
2009-06-19	197.1132208975646	-1778.4	-2243.41	4218.925749719333
2009-06-20	196.69582089283494	-1784.6	-2254.61	4235.912127340373
2009-06-21	188.11817172054452	-1789.19	-2263.64	4240.9439303190165
2009-06-22	184.9062840529682	-1792.26	-2270.38	4247.54
2009-06-23	185.72832151530838	-1793.11	-2271.01	4249.846377287028
2009-06-24	188.01548739556893	-1796.36	-2276.73	4261.102244284627
2009-06-25	188.99814376922677	-1797.16	-2278.44	4264.600520226223
2009-06-26	190.6288993148819	-1799.57	-2284.59	4274.792759940272
2009-06-27	191.30262564370332	-1800.57	-2285.93	4277.804745537382
2009-06-28	193.07938102517346	-1803.75	-2292.11	4288.94
2009-06-29	171.08794169140856	-1804.19	-2293.59	4268.869407594557
2009-06-30	158.1365075821086	-1800.74	-2286.6	4245.48
2009-07-01	154.7841839372859	-1796.88	-2278.67	4230.331510557931
2009-07-02	163.7512310554289	-1793.42	-2271.82	4228.988422724608
2009-07-03	163.2155978408773	-1792.38	-2270.69	4226.29
2009-07-04	161.82822455348833	-1789.58	-2264.57	4215.978165750654
2009-07-05	171.13268610388377	-1788.89	-2264.4	4224.4268275197055
2009-07-06	160.04678576431797	-1788.66	-2263.21	4211.920085101433
2009-07-07	156.71245731712406	-1785.9	-2257.64	4200.25
2009-07-08	152.2736333619605	-1785.15	-2257.51	4194.926944700824
2009-07-09	134.75052957887465	-1782.12	-2251.96	4168.825425111806
2009-07-10	123.95255703310522	-1776.99	-2243.78	4144.723464849271
2009-07-11	113.70799098422412	-1769.81	-2231.83	4115.350911027425
2009-07-12	116.6139740603744	-1761.38	-2215.89	4093.878975202982
2009-07-13	118.20539608846457	-1753.6	-2202.92	4074.726209467006
2009-07-14	125.73847084687486	-1745.18	-2186.94	4057.861901968198
2009-07-15	132.4997541693524	-1738.91	-2175.13	4046.5342522532874
2009-07-16	127.62805041302454	-1731.99	-2163.19	4022.8030138803633
2009-07-17	123.30652809505727	-1724.61	-2150.28	3998.19
2009-07-18	114.45580918184078	-1715.69	-2134.17	3964.312375890548
2009-07-19	121.31489147147431	-1705.24	-2115.8	3942.3602254487555
2009-07-20	121.10544707251529	-1697.02	-2099.77	3917.892999009747
2009-07-21	101.9770710370517	-1686.54	-2081.19	3869.7015899265884
2009-07-22	95.4392	-1672.6	-2055.16	3823.1964167308683
2009-07-23	91.44348994034453	-1659.06	-2029.26	3779.7608068246877
2009-07-24	96.29007893808557	-1643.43	-1998.52	3738.2391023689406
2009-07-25	114.36436076802556	-1631.16	-1973.65	3719.1708403031994
2009-07-26	99.29747215068892	-1619.61	-1951.49	3670.397604018868
2009-07-27	79.2568	-1603.49	-1920.68	3603.4307318746855
2009-07-28	82.15552622491305	-1585.26	-1882.56	3549.9707812412225
2009-07-29	89.01434728568938	-1567.94	-1846.83	3503.79
2009-07-30	94.14634609858649	-1551.1	-1811.87	3457.1196195513235
2009-07-31	89.32487332208893	-1535.1	-1777.41	3401.830514133181
2009-08-01	77.14842193258028	-1516.6	-1738.52	3332.270856214865
2009-08-02	85.48884541814459	-1497.32	-1695.82	3278.6295014696107
2009-08-03	88.25395138426256	-1478.48	-1649.58	3216.306870336193
2009-08-04	95.12024251432513	-1458.3	-1605.49	3158.9153376741847
2009-08-05	87.81232241068301	-1441.57	-1571.78	3101.1645405989266
2009-08-06	67.71376445622764	-1418.72	-1523.28	3009.711168851142
2009-08-07	72.56495862463771	-1396.44	-1473.74	2942.753967162396
2009-08-08	67.86544027661421	-1373.55	-1422.69	2864.1078499245314
2009-08-09	62.97538997534957	-1349.95	-1370.48	2783.400547602627
2009-08-10	71.62212567358847	-1325.32	-1315.63	2712.568591476707
2009-08-11	90.13675627539351	-1302.98	-1263.97	2657.091673065539
2009-08-12	86.53502065852126	-1282.88	-1219.94	2589.3479569335864
2009-08-13	87.46693086720188	-1260.44	-1169.61	2517.5154012651365
2009-08-14	89.50870523461435	-1239.88	-1123.68	2453.0685722289236
2009-08-15	79.80922064901279	-1217.24	-1073.91	2370.963547437296
2009-08-16	78.8877	-1193.51	-1020.22	2292.6143535628157
2009-08-17	87.31262729572973	-1169.6	-963.348	2220.26
2009-08-18	96.759	-1147.4	-914.706	2158.868864306186
2009-08-19	87.88664577038799	-1125.07	-865.559	2078.519592125271
2009-08-20	71.55725094378931	-1098.85	-807.171	1977.5768852448184
2009-08-21	41.43924249571069	-1070.46	-749.36	1861.2571197400296
2009-08-22	13.737766807879325	-1033.3	-671.739	1718.7791645790699
2009-08-23	34.39445467065343	-990.022	-558.237	1582.6534219434197
2009-08-24	39.03841182873998	-949.474	-464.523	1453.0355759291485
2009-08-25	10.276274852443521	-910.175	-376.45	1296.9016226497438
2009-08-26	-38.0342	-865.122	-251.504	1078.591656811694
2009-08-27	-8.93907	-825.052	-122.894	939.0071101784029
2009-08-28	-72.9497	-787.682	27.630823733242348	687.1016917211592
2009-08-29	-215.793	-755.114	162.00975196187017	377.3117324468959
2009-08-30	-332.406	-726.467	209.55181721898342	184.50882079250295
2009-08-31	-361.885	-694.983	215.86056856640624	117.23747558952049
2009-09-01	-377.377	-662.049	217.8869255725217	66.78442440221714
2009-09-02	-390.452	-627.741	209.67706474972192	27.611279516414868
2009-09-03	-429.213	-585.643	204.31399295016143	-47.8842
2009-09-04	-443.792	-528.442	169.3134762056094	-84.6637
2009-09-05	-453.565	-470.766	104.48761373538079	-87.2858
2009-09-06	-448.887	-409.076	46.38911242461087	-86.1999
2009-09-07	-374.684	-300.871	6.7649652560680815	-80.5781
2009-09-08	-222.714	-149.264	0	-73.45
2009-09-09	-207.321	-149.291	0	-58.0298
2009-09-10	-194.081	-166.23	0	-27.8507
2009-09-11	-189.61	-162.036	0	-27.5737
2009-09-12	-198.686	-171.547	0	-27.1384
2009-09-13	-261.606	-208.453	0	-53.1532
2009-09-14	-286.415	-220.771	0	-65.6447
2009-09-15	-301.398	-234.862	0	-66.5358
2009-09-16	-252.389	-189.924	0	-62.4652
2009-09-17	-226.467	-177.756	0	-48.7114
2009-09-18	-238.021	-160.553	0	-77.4672
2009-09-19	-213.107	-141.147	0	-71.9605
2009-09-20	-218.905	-132.19	0	-86.7149
2009-09-21	-218.13	-133.508	0	-84.6218
2009-09-22	-214.687	-135.63	0	-79.0574
2009-09-23	-222.942	-149.6	0	-73.3422
2009-09-24	-259.757	-193.148	0	-66.6088
2009-09-25	-244.856	-186.736	0	-58.1208
2009-09-26	-232.741	-183.312	0	-49.4287
2009-09-27	-233.338	-196.108	0	-37.23
2009-09-28	-210.555	-183.466	0	-27.0892
2009-09-29	-191.701	-179.037	0	-12.6642
2009-09-30	-178.308	-175.821	0	-2.48692
2009-10-01	-167.808	-170.274	0	2.4657638630833065
2009-10-02	-167.502	-168.748	0	1.2462577947482452
2009-10-03	-163.194	-162.355	0	-0.839601
2009-10-04	-165.32	-164.289	0	-1.03067
2009-10-05	-167.95	-167.08	0	-0.869745
2009-10-06	-148.169	-147.319	0	-0.850326
2009-10-07	-130.009	-129.194	0	-0.814935
2009-10-08	-112.711	-111.875	0	-0.836188
2009-10-09	-100.11	-98.795	0	-1.31503
2009-10-10	-93.1869	-91.7972	0	-1.3897
2009-10-11	-81.4933	-80.1392	0	-1.35411
2009-10-12	-67.6959	-66.3706	0	-1.32526
2009-10-13	-63.1289	-61.8099	0	-1.31894
2009-10-14	-50.5535	-49.278	0	-1.27547
2009-10-15	-39.9841	-39.0254	0	-0.958641
2009-10-16	-31.1323	-30.5653	0	-0.566957
2009-10-17	-24.4411	-23.8438	0	-0.597338
2009-10-18	-19.1938	-18.583	0	-0.610814
2009-10-19	-15.1977	-14.6655	0	-0.532157
2009-10-20	-9.85092	-9.46097	0	-0.389943
2009-10-21	-3.79365	-3.42876	0	-0.364889
2009-10-22	-15.5176	-15.0717	0	-0.445941
2009-10-23	-17.146	-16.67	0	-0.475954
2009-10-24	-14.729	-14.246	0	-0.483056
2009-10-25	-13.7556	-13.2982	0	-0.457446
2009-10-26	-12.0853	-11.6242	0	-0.461109
2009-10-27	-11.1846	-10.7578	0	-0.426828
2009-10-28	-10.4995	-10.1566	0	-0.342932
2009-10-29	-9.17435	-8.89712	0	-0.277233
2009-10-30	-8.49592	-8.27409	0	-0.221825
2009-10-31	-7.98711	-7.99596	0	0.00884964
2009-11-01	-8.20022	-8.27657	0	0.0763478
2009-11-02	-7.56383	-7.6915	0	0.12767551692904291
2009-11-03	-7.28918	-7.46294	0	0.17375474260582152
2009-11-04	-6.52815	-6.7498	0	0.2216503071976659
2009-11-05	-6.40906	-6.6477	0	0.23863528078486074
2009-11-06	-4.47323	-4.7345	0	0.26126341119008617
2009-11-07	-2.7487	-3.0256	0	0.2769054035874682
2009-11-08	-6.826	-7.1129	0	0.286897
2009-11-09	-8.55755	-8.85361	0	0.2960668781980187
2009-11-10	-8.59671	-8.90169	0	0.3049775564229763
2009-11-11	-8.62772	-8.93803	0	0.3103048269025852
2009-11-12	-8.48121	-8.79295	0	0.31173990239373706
2009-11-13	-7.92298	-8.23463	0	0.3116441218495737
2009-11-14	-7.25526	-7.55556	0	0.30030049966530137
2009-11-15	-6.58293	-6.8839	0	0.3009687867788718
2009-11-16	-5.98301	-6.29161	0	0.30859616943624846
2009-11-17	-5.44626	-5.75753	0	0.31127345663707473
2009-11-18	-4.85157	-5.16325	0	0.3116789902652025
2009-11-19	-4.28275	-4.594	0	0.3112469557177593
2009-11-20	-3.72934	-4.04022	0	0.31087440088640017
2009-11-21	-3.13943	-3.45009	0	0.3106574788423009
2009-11-22	-2.75921	-3.06968	0	0.3104696134436348
2009-11-23	-2.6096	-2.92023	0	0.31063728599384016
2009-11-24	-2.22528	-2.52956	0	0.3042839581838423
2009-11-25	-2.09068	-2.38224	0	0.29155281953617807
2009-11-26	-1.72179	-2.02204	0	0.30025049316452396
2009-11-27	-1.10404	-1.41195	0	0.3079061123577425
2009-11-28	-0.484941	-0.795906	0	0.31096451547583204
2009-11-29	0.31985757297301864	0.00826392	0	0.31159364898992226
2009-11-30	0.5782265600558663	0.2671211298695399	0	0.31110543018632636
2009-12-01	1.4070225602455921	1.0961817633617694	0	0.3108407968838226
2009-12-02	2.824775299013826	2.514145563403788	0	0.3106297356100377
2009-12-03	6.33426	6.023786896863427	0	0.31047675937862235
2009-12-04	7.739981197401297	7.429220374757113	0	0.31076082264418364
2009-12-05	8.680382273100287	8.380278491343043	0	0.30010378175724306
2009-12-06	9.612196106398116	9.317232965460432	0	0.2949631409376837
2009-12-07	10.947812474790064	10.640818182648934	0	0.306994
2009-12-08	11.81187958955463	11.502178026153574	0	0.3097015634010563
2009-12-09	12.49476100793503	12.185806426739388	0	0.3089545811956433
2009-12-10	13.701647559419659	13.39318190294382	0	0.3084656564758399
2009-12-11	15.197324349779628	14.889177535643089	0	0.3081468141365393
2009-12-12	16.620166247177384	16.3122	0	0.3079327951268835
2009-12-13	16.500587717506967	16.193013304440623	0	0.307574
2009-12-14	16.797089523882004	16.50377118963202	0	0.29331833424998377
2009-12-15	16.840357059448202	16.5557	0	0.28470451994380064
2009-12-16	15.540378092385616	15.259473865731835	0	0.28090422665378195
2009-12-17	15.006111227392873	14.703740301899762	0	0.3023709254931111
2009-12-18	20.064253276136377	19.75525882168063	0	0.3089944544557474
2009-12-19	13.944085308380584	13.635444606299504	0	0.30864070208108013
2009-12-20	25.510331498093795	25.20209215603652	0	0.30823934205727527
2009-12-21	39.43050109331606	39.12256803255192	0	0.3079330607641412
2009-12-22	41.934839907123454	41.627095464842824	0	0.30774444228063186
2009-12-23	45.79587178629908	45.48829674563218	0	0.30757504066690505
2009-12-24	46.21685367239247	45.9094	0	0.3074967988297666
2009-12-25	47.62821174038698	47.320255634223756	0	0.3079561061632243
2009-12-26	45.92189082908741	45.62837740730413	0	0.2935134217832798
2009-12-27	54.05579354741328	53.765878917271046	0	0.28991463014223345
2009-12-28	67.33052615839945	67.02631388819212	0	0.30421227020733005
2009-12-29	75.02948295769954	74.71914763788482	0	0.31033531981472506
2009-12-30	79.8616	79.55276518337413	0	0.30887158455786584
2009-12-31	84.14806238611001	83.83935832092591	0	0.3087040651841026
2010-01-01	86.37646665330472	86.0682	0	0.30831276850531575
2010-01-02	89.59871589847019	89.29064297068336	0	0.3080729277868217
2010-01-03	91.36450220072363	91.0566	0	0.30786841467273374
2010-01-04	86.49331453428032	86.18555028037281	0	0.3077642539075027
2010-01-05	87.92636339714265	87.61828831243572	0	0.3080750847069298
2010-01-06	92.35986318999531	92.06547323653731	0	0.29438995345798835
2010-01-07	93.6342	93.33384277844557	0	0.3003750968215324
2010-01-08	95.38261653626775	95.07208585642616	0	0.3105306798415919
2010-01-09	99.69174456716243	99.38223106420244	0	0.30951350295998153
2010-01-10	101.64080066353068	101.3318955229143	0	0.30890514061638386
2010-01-11	103.83849996517398	103.53292215781168	0	0.3055778073623011
2010-01-12	105.4043104733714	105.5085186766926	0	-0.104208
2010-01-13	99.15369827871633	100.07450480882092	0	-0.920807
2010-01-14	62.281101806211296	62.047242158857536	0	0.23385964735376238
2010-01-15	48.9132	47.19933960375211	0	1.7138577552249892
2010-01-16	47.328098631119424	45.62742511674503	0	1.700673514374394
2010-01-17	45.63	43.51771168704579	0	2.112323269295605
2010-01-18	45.8366	43.397767046917366	0	2.438880513472137
2010-01-19	47.4441	44.7271	0	2.717089886859497
2010-01-20	50.4783	46.44459936613018	0	4.033722168705624
2010-01-21	51.37313457791418	47.66927846754322	0	3.703856110370955
2010-01-22	50.125230386812845	48.06103709871135	0	2.064193288101495
2010-01-23	50.78434230092401	49.066152871826446	0	1.7181894290975663
2010-01-24	52.23618564696786	51.49284746654618	0	0.7433381804216795
2010-01-25	51.04691490594531	51.9418	0	-0.894849
2010-01-26	48.567	50.50314340373567	0	-1.9361
2010-01-27	46.72250763508394	50.00139060199997	0	-3.27888
2010-01-28	45.16809680385185	51.716754914944815	0	-6.54866
2010-01-29	43.8524	52.819921413391754	0	-8.96751
2010-01-30	45.016009306433006	55.27624050124548	0	-10.2602
2010-01-31	43.7041	55.16598509848375	0	-11.4619
2010-02-01	45.02722182412167	58.182422107121916	0	-13.1552
2010-02-02	51.1152	61.42932845724837	0	-10.3142
2010-02-03	58.510676762715626	63.60770700317967	0	-5.09703
2010-02-04	57.16019003584851	63.86128351479884	0	-6.70109
2010-02-05	57.19570912460556	65.58790160363205	0	-8.39219
2010-02-06	57.825658632018566	67.72178364200084	0	-9.89613
2010-02-07	56.98370908543753	68.43490205997593	0	-11.4512
2010-02-08	57.715	70.54078667986973	0	-12.8258
2010-02-09	58.50056844446612	72.98932311602991	0	-14.4888
2010-02-10	57.82726815383636	74.35012090439596	0	-16.5229
2010-02-11	59.79756473014324	77.76023227585549	0	-17.9627
2010-02-12	62.464830739250644	81.0567	0	-18.5918
2010-02-13	61.226203322264986	76.70320005632078	0	-15.477
2010-02-14	55.42957851817571	72.83756657390508	0	-17.408
2010-02-15	56.89979703951073	75.87616343672465	0	-18.9764
2010-02-16	57.83344210375579	78.25009795332602	0	-20.4167
2010-02-17	59.95799589033315	81.72008433293608	0	-21.7621
2010-02-18	62.585152744811346	85.95928479989908	0	-23.3741
2010-02-19	65.21300607670631	90.67754728718633	0	-25.4645
2010-02-20	62.20829861603865	90.11266926591905	0	-27.9044
2010-02-21	35.28357628726377	94.79717400156622	0	-59.5136
2010-02-22	71.09519884235543	136.10715138433986	0	-65.012
2010-02-23	106.6429529184761	174.84220102385004	0	-68.1992
2010-02-24	100.71213049294485	172.3301000774807	0	-71.618
2010-02-25	94.01058754264199	169.09866194521192	0	-75.0881
2010-02-26	91.92414015335737	169.47627777118385	0	-77.5521
2010-02-27	92.59443123554932	172.73090516808122	0	-80.1365
2010-02-28	92.86432357145203	175.67371809762568	0	-82.8094
2010-03-01	93.38645292990664	179.03266812081165	0	-85.6462
2010-03-02	93.64110300592698	182.03543633738823	0	-88.3943
2010-03-03	94.44241223139406	185.5981835916566	0	-91.1558
2010-03-04	92.83824751233257	188.07342823660406	0	-95.2352
2010-03-05	91.47445708296709	190.0919029931551	0	-98.6174
2010-03-06	91.63068322092863	192.92894226202256	0	-101.298
2010-03-07	88.97973040291683	196.22481531773914	0	-107.245
2010-03-08	89.43782105862023	199.36662184230178	0	-109.929
2010-03-09	89.29793125873488	199.8592540013138	0	-110.561
2010-03-10	79.74980874585731	192.49233071271826	0	-112.743
2010-03-11	73.44211682994155	187.7920302945624	0	-114.35
2010-03-12	76.89532244793901	192.50237368349514	0	-115.607
2010-03-13	85.45054174745007	202.87596591980488	0	-117.425
2010-03-14	88.27774247370527	208.04845308375448	0	-119.771
2010-03-15	87.98492440312498	210.1138279435977	0	-122.129
2010-03-16	88.15639947841451	212.70617432315322	0	-124.55
2010-03-17	87.93740302680666	215.0377980201788	0	-127.1
2010-03-18	89.07406854367017	218.33328709577674	0	-129.259
2010-03-19	90.82785790227041	222.24382302788467	0	-131.416
2010-03-20	92.46009857761317	226.15294786192902	0	-133.693
2010-03-21	79.20813065844709	212.9875146899647	0	-133.779
2010-03-22	41.834266086814864	178.90317073506003	0	-137.069
2010-03-23	56.528984969990205	196.21737935903147	0	-139.688
2010-03-24	61.91123300396018	204.59102145670306	0	-142.68
2010-03-25	88.98201837691244	234.88902968883244	0	-145.907
2010-03-26	98.46994903937474	248.1452729494416	0	-149.675
2010-03-27	90.08080581668227	242.88538357919023	0	-152.805
2010-03-28	88.23312027220311	243.10255419692487	0	-154.869
2010-03-29	87.30852199285073	243.56362899717558	0	-156.255
2010-03-30	86.99254870235276	246.082	0	-159.089
2010-03-31	86.98743622638784	248.91934695077305	0	-161.932
2010-04-01	94.98012477941302	259.9202003741774	0	-164.94
2010-04-02	124.91480176990905	294.3212301888301	0	-169.406
2010-04-03	124.0119206224322	299.13944038845955	0	-175.128
2010-04-04	120.41772059851061	300.704	0	-180.286
2010-04-05	112.1726420205589	296.36393165160797	0	-184.191
2010-04-06	133.34471560853046	326.0756390314951	0	-192.731
2010-04-07	162.07414836024773	361.9973941459147	0	-199.923
2010-04-08	142.28327559858545	348.452	0	-206.168
2010-04-09	103.85523681008843	315.1133800194336	0	-211.258
2010-04-10	106.90185576602275	322.5940747847887	0	-215.692
2010-04-11	100.61570096924638	320.39421285641197	0	-219.779
2010-04-12	100.79624009723759	324.0231598152613	0	-223.227
2010-04-13	107.80967993484913	329.4751461009985	0	-221.665
2010-04-14	114.18131860734755	333.99271094807995	0	-219.811
2010-04-15	156.65363574317027	369.40765901391774	0	-212.754
2010-04-16	155.873	369.49207332118283	0	-213.619
2010-04-17	155.64228710451664	373.2170516554466	0	-217.575
2010-04-18	151.57765642886983	376.4225550763465	0	-224.845
2010-04-19	143.1251143588179	377.5144571881582	0	-234.389
2010-04-20	165.69947445966164	401.94014474469157	0	-236.241
2010-04-21	244.1820880338792	480.2292413982805	0	-236.047
2010-04-22	172.76588576101398	404.726	0.00198007	-231.962
2010-04-23	120.40388356174498	345.4132956729306	2.334359380931333	-227.344
2010-04-24	59.03565849839964	272.856	11.294394569982517	-225.115
2010-04-25	12.477351308692164	194.4093247051202	39.55593009780445	-221.488
2010-04-26	-131.065	-57.7299	142.28988680513237	-215.625
2010-04-27	-225.01	-283.545	266.8682634688064	-208.333
2010-04-28	-216.69	-343.579	322.9053412164511	-196.016
2010-04-29	-172.724	-389.663	403.93521086936875	-186.996
2010-04-30	-123.728	-454.371	483.4272826971082	-152.784
2010-05-01	-124.92	-522.833	521.0757987436594	-123.162
2010-05-02	-127.953	-572.454	550.2543465663966	-105.753
2010-05-03	-140.089	-616.512	537.3814863676719	-60.9588
2010-05-04	-89.6579	-659.68	481.1156916543383	88.90651030965387
2010-05-05	-78.7955	-689.58	441.8698236069238	168.91513291245266
2010-05-06	-67.2913	-711.397	434.09469823877737	210.01079548003585
2010-05-07	-75.1155	-727.517	415.3267343197571	237.07528983884697
2010-05-08	-61.8597	-740.487	415.0092266019457	263.61856649266537
2010-05-09	-17.3371	-754.182	433.05566426900685	303.7894748406228
2010-05-10	26.50409410846089	-778.861	392.85599364989133	412.50920409119016
2010-05-11	30.74824838246468	-795.52	329.23358198737554	497.0344101903201
2010-05-12	41.36697280646564	-808.078	299.33316910077593	550.1117660035458
2010-05-13	39.08255536495892	-819.059	260.4572075105745	597.6844101683695
2010-05-14	65.2924	-831.247	201.4201501501066	695.1189823078917
2010-05-15	152.98058633486994	-845.519	93.72371684111855	904.7762571331915
2010-05-16	271.43289067343835	-859.957	-8.26298	1139.6527946838005
2010-05-17	303.4117268737996	-877.094	-88.1978	1268.703896475991
2010-05-18	289.096	-888.766	-139.336	1317.1973144145527
2010-05-19	312.06691579672884	-896.561	-162.422	1371.0492635419916
2010-05-20	345.6114282639094	-906.298	-181.82	1433.7297000495353
2010-05-21	351.8109512110725	-919.544	-222.226	1493.580644011044
2010-05-22	355.1056350313788	-929.644	-250.637	1535.3863485251127
2010-05-23	354.31726164096244	-942.102	-286.551	1582.9703916564329
2010-05-24	325.96021931576024	-950.756	-325.014	1601.7309208910383
2010-05-25	321.37246427244236	-955.083	-339.901	1616.3568306017683
2010-05-26	332.79938894742236	-959.834	-348.737	1641.3701401838969
2010-05-27	344.307	-966.487	-362.262	1673.0562296188834
2010-05-28	333.2382624379968	-974.855	-390.505	1698.5983890954903
2010-05-29	326.6191976394198	-979.987	-406.953	1713.5591514859989
2010-05-30	351.71935951519094	-987.641	-418.013	1757.3738134769176
2010-05-31	330.62232118246425	-1001.02	-460.265	1791.9070954154765
2010-06-01	295.32248970435444	-1006.5	-486.958	1788.7783990686578
2010-06-02	295.7213921264795	-1009.03	-492.884	1797.6391838009522
2010-06-03	294.7367853371977	-1011.28	-498.419	1804.4333738848024
2010-06-04	295.8192653800679	-1013.47	-503.543	1812.8320615837083
2010-06-05	296.0349854945571	-1016.03	-509.259	1821.3199021764879
2010-06-06	294.89803754816285	-1018.21	-515.155	1828.2642944866352
2010-06-07	295.82818139804886	-1020.48	-520.036	1836.3463966788659
2010-06-08	295.6684699076552	-1022.98	-525.591	1844.2370241700746
2010-06-09	294.7687697744052	-1025.17	-531.781	1851.72
2010-06-10	295.755	-1027.4	-536.357	1859.5136121815708
2010-06-11	295.82137434971196	-1029.93	-542.183	1867.9296261773277
2010-06-12	295.5676539103563	-1032.22	-548.906	1876.6926167165275
2010-06-13	297.87138849129724	-1034.56	-554.277	1886.704917729884
2010-06-14	297.78207730594227	-1037.41	-563.634	1898.8300976493508
2010-06-15	296.0559532556092	-1039.9	-571.68	1907.6338411110933
2010-06-16	297.2493074590627	-1042.18	-576.29	1915.7160081815944
2010-06-17	280.2129963760174	-1044.8	-587.509	1912.5200066832551
2010-06-18	276.62776727063283	-1042.42	-582.997	1902.043322923194
2010-06-19	282.07578141370004	-1042.66	-582.025	1906.7646356050568
2010-06-20	265.97098769287095	-1041.27	-583.563	1890.802066853326
2010-06-21	250.61809580089084	-1037.77	-578.288	1866.6736164500367
2010-06-22	227.56709327098883	-1031.23	-569.135	1827.9368250951704
2010-06-23	240.45099618468453	-1020.25	-538.012	1798.7133063225538
2010-06-24	253.87909619234688	-1014.77	-520.632	1789.2793366621313
2010-06-25	240.7845569551505	-1008.36	-510.16	1759.3051415621803
2010-06-26	240.14375072961548	-1000.91	-492.687	1733.7441601949663
2010-06-27	238.15413349552546	-993.35	-475.152	1706.6562830204984
2010-06-28	236.8567851300918	-985.677	-456.544	1679.0777474109161
2010-06-29	236.6938646366766	-978.101	-437.164	1651.9581941121978
2010-06-30	235.86467476985513	-970.753	-418.654	1625.2716805557554
2010-07-01	219.879	-963.35	-405.394	1588.6225977622807
2010-07-02	198.451	-952.257	-384.714	1535.4215604321375
2010-07-03	225.36028440831592	-938.816	-335.87	1500.0457752393684
2010-07-04	254.0604481567002	-933.913	-308.555	1496.5277998110187
2010-07-05	226.55595504528878	-929.376	-308.195	1464.1271241191037
2010-07-06	189.86798674990564	-917.82	-290.329	1398.0161598972747
2010-07-07	176.37564782294703	-901.674	-246.385	1324.43
2010-07-08	184.52104459582233	-886.928	-197.287	1268.7360288590448
2010-07-09	161.61660350086368	-875.568	-172.545	1209.729443653231
2010-07-10	127.1796745687252	-858.749	-139.403	1125.3325467633006
2010-07-11	123.48790646315672	-840.93	-88.9318	1053.3496960258424
2010-07-12	121.54990595299614	-823.255	-43.4976	988.3024682319457
2010-07-13	117.90824873338204	-808.188	-1.77407	927.8706559415323
2010-07-14	40.26717764713908	-794.409	49.84630507415288	784.8302852190371
2010-07-15	-44.3419	-770.796	175.36725875470583	551.0865559046375
2010-07-16	-97.9458	-758.138	253.81994419400718	406.3723743392033
2010-07-17	-209.606	-745.428	266.6640281493277	269.1582149828314
2010-07-18	-257.966	-726.09	259.18130515609136	208.94293407049702
2010-07-19	-274.484	-701.022	267.62248836267037	158.91566326666992
2010-07-20	-261.044	-677.882	287.3503843965148	129.4877422529458
2010-07-21	-272.018	-660.681	282.443	106.22008363879763
2010-07-22	-238.186	-633.361	310.8904629099083	84.28481306129055
2010-07-23	-219.87	-631.78	326.0669379582739	85.84308060247676
2010-07-24	-333.953	-628.284	241.0372076356704	53.29433605093014
2010-07-25	-401.683	-591.007	210.62658584520233	-21.3024
2010-07-26	-388.985	-527.008	205.9222957061944	-67.8993
2010-07-27	-369.685	-473.748	175.38811523213613	-71.3248
2010-07-28	-368.955	-424.483	130.46784168303432	-74.9396
2010-07-29	-359.239	-379.465	97.47817364595335	-77.2526
2010-07-30	-375.193	-344.908	48.77481934631021	-79.0597
2010-07-31	-325.759	-258.75	12.317058462217886	-79.3262
2010-08-01	-163.53	-83.559	0.0885989	-80.0598
2010-08-02	-115.614	-59.9999	0	-55.614
2010-08-03	-135.588	-90.2508	0	-45.3376
2010-08-04	-133.734	-87.1931	0	-46.5408
2010-08-05	-148.42	-100.556	0	-47.864
2010-08-06	-151.584	-102.626	0	-48.9583
2010-08-07	-143.293	-92.6302	0	-50.6624
2010-08-08	-178.878	-126.82	0	-52.0577
2010-08-09	-177.315	-123.268	0	-54.0473
2010-08-10	-158.727	-115.194	0	-43.5329
2010-08-11	-162.845	-121.027	0	-41.8173
2010-08-12	-178.877	-130.566	0	-48.3109
2010-08-13	-181.688	-136.761	0	-44.9261
2010-08-14	-159.651	-114.5	0	-45.1508
2010-08-15	-184.1	-116.143	0	-67.9575
2010-08-16	-199.306	-116.25	0	-83.0554
2010-08-17	-213.228	-128.651	0	-84.5769
2010-08-18	-238.606	-153.795	0	-84.8107
2010-08-19	-245.603	-161.245	0	-84.3587
2010-08-20	-228.393	-148.268	0	-80.1252
2010-08-21	-212.007	-137.278	0	-74.7293
2010-08-22	-232.78	-164.107	0	-68.6727
2010-08-23	-246.808	-185.646	0	-61.1624
2010-08-24	-247.956	-193.07	0	-54.8858
2010-08-25	-221.109	-179.208	0	-41.9013
2010-08-26	-200.601	-168.955	0	-31.6458
2010-08-27	-184.495	-164.572	0	-19.923
2010-08-28	-166.601	-161.053	0	-5.54745
2010-08-29	-155.717	-157.721	0	2.0032546397618565
2010-08-30	-156.189	-158.46	0	2.2714959118115203
2010-08-31	-158.081	-158.854	0	0.7725181453788983
2010-09-01	-154.417	-153.01	0	-1.40687
2010-09-02	-157.65	-156.731	0	-0.918817
2010-09-03	-164.25	-163.349	0	-0.901017
2010-09-04	-148.944	-148.026	0	-0.917765
2010-09-05	-132.98	-132.049	0	-0.930849
2010-09-06	-123.726	-122.746	0	-0.979819
2010-09-07	-115.807	-114.425	0	-1.38217
2010-09-08	-110.66	-110.039	0	-0.620674
2010-09-09	-72.0659	-71.4487	0	-0.617245
2010-09-10	-52.5286	-51.827	0	-0.701632
2010-09-11	-44.5037	-43.735	0	-0.768771
2010-09-12	-39.1134	-38.2833	0	-0.830066
2010-09-13	-33.8276	-32.959	0	-0.868616
2010-09-14	-29.5958	-28.653	0	-0.942838
2010-09-15	-37.941	-36.9442	0	-0.99675
2010-09-16	-35.8133	-34.64	0	-1.17329
2010-09-17	-32.3899	-31.3166	0	-1.07327
2010-09-18	-28.109	-27.1881	0	-0.920902
2010-09-19	-22.0941	-21.5794	0	-0.514673
2010-09-20	-15.8497	-15.4389	0	-0.410812
2010-09-21	-7.34272	-6.97065	0	-0.372069
2010-09-22	6.4154924310690955	6.869272977381189	0	-0.453781
2010-09-23	7.405581823930053	7.882754523608804	0	-0.477173
2010-09-24	7.769136015290225	8.279290806080565	0	-0.510155
2010-09-25	7.77463	8.255501571630308	0	-0.480872
2010-09-26	10.132154751639002	10.554252987076293	0	-0.422098
2010-09-27	10.104156793285485	10.458713762852229	0	-0.354557
2010-09-28	9.746947269090406	10.032444416902358	0	-0.285497
2010-09-29	9.878920137658199	10.10857864060902	0	-0.229659
2010-09-30	9.994067018447579	10.119292980686698	0	-0.125226
2010-10-01	10.336306000553307	10.19944776056051	0	0.13685823999279745
2010-10-02	10.902754780309374	10.708920129287565	0	0.1938346510218104
2010-10-03	11.642017632265812	11.409766539798863	0	0.23225109246694942
2010-10-04	11.944224903252328	11.668995168024137	0	0.27523
2010-10-05	11.517730869663774	11.208767588077786	0	0.30896328158598946
2010-10-06	9.570280435258956	9.230596110981363	0	0.33968432427759376
2010-10-07	7.504711899752289	7.155103765276798	0	0.34960813447549133
2010-10-08	7.0942875902400235	6.738058948648033	0	0.35622864159199075
2010-10-09	0.4798322479258908	0.13174221134290964	0	0.34809003658298115
2010-10-10	-4.39671	-4.74103	0	0.34432313156769706
2010-10-11	-4.23369	-4.57798	0	0.3442934420223252
2010-10-12	-4.05543	-4.3991	0	0.3436689452251756
2010-10-13	-3.87154	-4.21359	0	0.34204974678766475
2010-10-14	-3.68186	-4.02359	0	0.3417372465865266
2010-10-15	-3.45188	-3.79968	0	0.3478078715033662
2010-10-16	-3.27208	-3.62066	0	0.34857391888085937
2010-10-17	-3.06422	-3.41157	0	0.3473540228062838
2010-10-18	-2.82701	-3.17358	0	0.34657247444393313
2010-10-19	-2.56271	-2.90864	0	0.3459242827414185
2010-10-20	-2.22326	-2.56738	0	0.3441192538605029
2010-10-21	-1.82537	-2.16675	0	0.3413865976712549
2010-10-22	-1.46839	-1.80806	0	0.3396749349965923
2010-10-23	-1.00735	-1.34586	0	0.3385098152051421
2010-10-24	-0.821226	-1.15906	0	0.3378389894040319
2010-10-25	-0.820765	-1.15795	0	0.3371805387168407
2010-10-26	-1.23538	-1.57235	0	0.33696960702142736
2010-10-27	-1.4865	-1.82408	0	0.3375866856090392
2010-10-28	-1.55321	-1.89158	0	0.3383709824491234
2010-10-29	-1.35508	-1.69582	0	0.3407351366324995
2010-10-30	-1.11301	-1.4554	0	0.34238915046360435
2010-10-31	-0.892683	-1.23408	0	0.3413950025727072
2010-11-01	-0.744274	-1.08167	0	0.33739814250291633
2010-11-02	-0.672725	-1.0085	0	0.33577154564031464
2010-11-03	-0.609614	-0.944018	0	0.33440369765882444
2010-11-04	-0.547223	-0.881597	0	0.33437383075938454
2010-11-05	-0.491582	-0.833263	0	0.34168097961623295
2010-11-06	-0.446508	-0.792841	0	0.3463322800492688
2010-11-07	-0.412223	-0.757242	0	0.34501906535042304
2010-11-08	-0.372479	-0.723882	0	0.35140296379358565
2010-11-09	-0.355644	-0.704034	0	0.34839006145939305
2010-11-10	-0.350987	-0.695355	0	0.34436843347580437
2010-11-11	-0.353897	-0.696916	0	0.3430185873104475
2010-11-12	-0.25277	-0.596749	0	0.3439791372310644
2010-11-13	2.132455100112557	1.802328414849682	0	0.33012668526287503
2010-11-14	2.87125	2.551883151742814	0	0.3193670010256361
2010-11-15	2.817968378557218	2.499018396382659	0	0.3189499821745587
2010-11-16	2.7408730901759477	2.422168379746927	0	0.318705
2010-11-17	2.1115676295149193	1.79309	0	0.31848154672457907
2010-11-18	1.739424729751258	1.4211492801782484	0	0.3182754495730095
2010-11-19	1.7910743370694686	1.4729464987631824	0	0.3181278383062862
2010-11-20	1.7667179222647544	1.448234521821144	0	0.31848340044361034
2010-11-21	1.7973428974651462	1.4718475752819378	0	0.3254953221832083
2010-11-22	2.0637141079679937	1.7304708087287823	0	0.3332432992392116
2010-11-23	2.033451323524551	1.7074707176796784	0	0.32598060584487265
2010-11-24	2.0852884095183173	1.7660736990239903	0	0.31921471049432726
2010-11-25	2.0174789969429012	1.6986177946935979	0	0.3188612022493036
2010-11-26	2.0453883548576575	1.7267642886541865	0	0.3186240662034709
2010-11-27	-0.397647	-0.716054	0	0.31840687953539537
2010-11-28	0.9556644320586314	0.6374589400040229	0	0.31820549205460846
2010-11-29	0.8784939363108414	0.5604773658163977	0	0.31801657049444365
2010-11-30	2.5629858904947342	2.245147686314222	0	0.3178382041805122
2010-12-01	2.928801625992266	2.6111324804639713	0	0.31766914552829484
2010-12-02	3.000921303502756	2.683413771390628	0	0.3175075321121282
2010-12-03	3.4262871441781604	3.1089339599747525	0	0.3173531842034079
2010-12-04	3.0033439115005827	2.686139644388968	0	0.3172042671116147
2010-12-05	4.234852604967003	3.9177907783620496	0	0.31706182660495336
2010-12-06	5.700981461257937	5.384057445900974	0	0.3169240153569629
2010-12-07	6.680827058774322	6.3640363422389665	0	0.31679071653535557
2010-12-08	7.569133637338767	7.252472359107882	0	0.3166612782308855
2010-12-09	7.693287628041516	7.37675	0	0.31653656967290644
2010-12-10	7.395104934511504	7.078689906133473	0	0.31641502837803104
2010-12-11	7.844371648212425	7.5280748111621305	0	0.3162968370502939
2010-12-12	8.480513099661719	8.164331317292113	0	0.3161817823696052
2010-12-13	8.883071192446176	8.567001517181295	0	0.3160696752648807
2010-12-14	9.27836	8.9624	0	0.3159601857872696
2010-12-15	10.029701058779178	9.713847615364626	0	0.3158534434145523
2010-12-16	11.017806106700998	10.70205687452861	0	0.31574923217238876
2010-12-17	11.619892584206918	11.304245189226512	0	0.31564739498040556
2010-12-18	11.878711016499732	11.563163411619657	0	0.3155476048800759
2010-12-19	12.169312441003333	11.853862676243805	0	0.3154497647595286
2010-12-20	12.493224633683617	12.177870653595617	0	0.31535398008799986
2010-12-21	11.45276929791761	11.137509323271845	0	0.3152599746457657
2010-12-22	11.237748464190386	10.922580164213754	0	0.3151682999766316
2010-12-23	11.116698158355288	10.8016	0	0.31507820006708764
2010-12-24	12.699401939014301	12.38441651171264	0	0.3149854273016612
2010-12-25	12.536195064187977	12.225797514251612	0	0.31039754993636415
2010-12-26	13.47149110811434	13.174081740139506	0	0.297409
2010-12-27	13.033950150220376	12.740683387417263	0	0.2932667628031131
2010-12-28	11.39903388597362	11.104315670257268	0	0.29471821571635215
2010-12-29	12.25679440231232	11.950672097809587	0	0.3061223045027332
2010-12-30	12.777381522846545	12.464757423174392	0	0.31262409967215304
2010-12-31	15.24402146904426	14.929632094595929	0	0.3143893744483302
2011-01-01	-0.51365	-0.827962	0	0.31431263655013225
2011-01-02	-2.52311	-2.83735	0	0.31423707033568965
2011-01-03	-2.90994	-3.2241	0	0.31416280009424735
2011-01-04	-3.0945	-3.40859	0	0.31409
2011-01-05	-1.825	-2.13902	0	0.31401726105050626
2011-01-06	-4.61271	-4.92666	0	0.31394607526466406
2011-01-07	-4.9385	-5.25237	0	0.3138759092262162
2011-01-08	0.3659308610907437	0.0521242	0	0.3138066584552168
2011-01-09	2.79892	2.485183677531529	0	0.3137382970139611
2011-01-10	1.975021519002216	1.6613506231336963	0	0.31367089586851976
2011-01-11	9.071134581434377	8.757530127768845	0	0.3136044536655318
2011-01-12	6.481362900793742	6.1678240290140804	0	0.31353887177966155
2011-01-13	6.444274715370666	6.130800759170074	0	0.31347395620059193
2011-01-14	9.522513398789135	9.209103325201225	0	0.31341007358790984
2011-01-15	7.977349153340847	7.664002059107517	0	0.31334709423332996
2011-01-16	7.891043119345083	7.577758377653796	0	0.3132847416912877
2011-01-17	9.420555522553501	9.10733	0	0.31322341359753125
2011-01-18	10.785837135606315	10.4727	0	0.31316268625041577
2011-01-19	12.149528783042966	11.836426197871244	0	0.3131025851717213
2011-01-20	17.4076	17.094579965174535	0	0.3130433858795644
2011-01-21	18.968789066643197	18.655804238174458	0	0.3129848284687395
2011-01-22	24.014421624747214	23.701494686448704	0	0.3129269382985108
2011-01-23	29.070492670660183	28.75762301744946	0	0.3128696532107217
2011-01-24	32.86731085418542	32.55449768848643	0	0.3128131656989921
2011-01-25	36.0195	35.70678196522484	0	0.31275724977496255
2011-01-26	44.07601102346442	43.763309247491414	0	0.312702
2011-01-27	49.50922569200196	49.19657840191188	0	0.31264729009008096
2011-01-28	52.17826912222247	51.86567594408086	0	0.3125931781416018
2011-01-29	56.137099533612194	55.82455988227149	0	0.3125396513407101
2011-01-30	56.26868113968218	55.95619436453959	0	0.31248677514258827
2011-01-31	57.502581436160874	57.1901	0	0.3124344261398706
2011-02-01	56.43138265115403	56.11899985352412	0	0.3123827976299062
2011-02-02	57.446919067837435	57.1346	0	0.3123316667636333
2011-02-03	56.92921964863708	56.61693862581155	0	0.3122810228255283
2011-02-04	55.92046450254486	55.608233617165844	0	0.3122308853790189
2011-02-05	59.882478809389376	59.57029758943373	0	0.31218121995564724
2011-02-06	59.67634546200033	59.36421331408941	0	0.312132
2011-02-07	58.562950522053605	58.25086705779394	0	0.3120834642596648
2011-02-08	63.70154594334137	63.389510773222476	0	0.312035
2011-02-09	61.63642122313775	61.3244	0	0.3119872221930558
2011-02-10	80.14782819358808	79.83588779716149	0	0.3119403964265909
2011-02-11	100.95799577351325	100.64610214070096	0	0.31189363281228577
2011-02-12	86.99437909064413	86.68253190977832	0	0.311847
2011-02-13	70.93283113517687	70.621	0	0.3118000692186641
2011-02-14	88.4483	88.13692365276172	0	0.31135063154157905
2011-02-15	92.25448180407561	93.53412553977356	0	-1.27964
2011-02-16	88.15777898173012	88.22214196760297	0	-0.064363
2011-02-17	91.32032864379147	90.69593719515913	0	0.6243914486323445
2011-02-18	94.05403416638742	92.69355206973871	0	1.36048
2011-02-19	104.03650628937123	100.7557508314776	0	3.2807554578936378
2011-02-20	120.89647799184337	116.44440168523168	0	4.452076306611683
2011-02-21	112.61378723413976	110.62575530769732	0	1.9880319264424504
2011-02-22	100.27353379350997	102.01178816430871	0	-1.73825
2011-02-23	111.53893011000521	117.04845511351422	0	-5.50953
2011-02-24	110.5773912379024	122.92825397071904	0	-12.3509
2011-02-25	94.0228	110.79407768874204	0	-16.7713
2011-02-26	84.72590553298785	105.81482124440961	0	-21.0889
2011-02-27	82.79361289371555	110.49000795298329	0	-27.6964
2011-02-28	74.17073891845709	107.5243791165144	0	-33.3536
2011-03-01	71.03409279843939	101.8323689033209	0	-30.7983
2011-03-02	90.00503874005928	109.02541701836773	0	-19.0204
2011-03-03	95.16842508418246	136.26595749549665	0	-41.0975
2011-03-04	81.8009	132.09248850359398	0	-50.2916
2011-03-05	110.83818190608855	161.90999019477806	0	-51.0718
2011-03-06	163.38011178452447	225.4546054503826	0	-62.0745
2011-03-07	141.12120787804304	207.6940989188042	0	-66.5729
2011-03-08	107.28838584147046	177.1404975720125	0	-69.8521
2011-03-09	99.86857855077389	173.3267870636209	0	-73.4582
2011-03-10	103.67163414522611	181.34707109287345	0	-77.6754
2011-03-11	108.48798091161214	189.54628146909474	0	-81.0583
2011-03-12	108.15002885789919	192.7969885774526	0	-84.647
2011-03-13	103.98209565678755	192.0853765990955	0	-88.1033
2011-03-14	104.05364131483026	195.3919180327333	0	-91.3383
2011-03-15	113.62775213718604	209.0279842736836	0	-95.4002
2011-03-16	115.46721883584019	216.59889000528136	0	-101.132
2011-03-17	115.44323298741097	221.33972295493453	0	-105.896
2011-03-18	112.20312717738823	224.3753083283452	0	-112.172
2011-03-19	122.88925632368475	240.56646864670188	0	-117.677
2011-03-20	119.83484836295388	238.43079674030187	0	-118.596
2011-03-21	124.83695569729625	246.72133446507357	0	-121.884
2011-03-22	138.27694769258397	264.5352927056437	0	-126.258
2011-03-23	131.96336297577315	261.81153781239726	0	-129.848
2011-03-24	127.35721008627883	256.35356020266437	0	-128.996
2011-03-25	126.56278107902409	258.8394175433767	0	-132.277
2011-03-26	146.02068197176737	282.23080235113093	0	-136.21
2011-03-27	131.42196584896578	272.034	0	-140.612
2011-03-28	126.80061945910978	270.51276504480546	0	-143.712
2011-03-29	137.12792084707309	284.67661364433036	0	-147.549
2011-03-30	140.1700849178106	290.2345061093223	0	-150.064
2011-03-31	140.93545035023664	293.2614241898944	0	-152.326
2011-04-01	154.5168263402793	310.38	0	-155.864
2011-04-02	148.41195482786867	307.641	0	-159.229
2011-04-03	129.90190370466178	291.55539509056234	0	-161.653
2011-04-04	141.82366905972813	305.414	0	-163.59
2011-04-05	162.09676951641487	329.79973053569614	0	-167.703
2011-04-06	160.63131539567794	331.01818344235915	0	-170.387
2011-04-07	159.55466143788212	332.62836232669963	0	-173.074
2011-04-08	163.28307575427664	338.77351174583464	0	-175.49
2011-04-09	171.98472186161794	350.0650135179156	0	-178.08
2011-04-10	154.7578064279487	335.14483171283786	0	-180.387
2011-04-11	150.6744661318933	332.22101102451285	0	-181.547
2011-04-12	159.99268932074304	334.4556271486816	0	-174.463
2011-04-13	174.93159924154895	337.4089099209573	0	-162.477
2011-04-14	238.71695990947282	397.29460330106707	0	-158.578
2011-04-15	208.0684177460621	374.8084352343258	0	-166.74
2011-04-16	194.3203481347524	368.64108824023344	0	-174.321
2011-04-17	200.51025299246106	386.99017061843364	0	-186.48
2011-04-18	228.7094357767973	420.05986497310215	0	-191.35
2011-04-19	201.85640748738754	364.65220238778784	0	-162.796
2011-04-20	195.42476057491427	359.42849263065114	0	-164.004
2011-04-21	216.85061188112417	383.26013811782127	0.00029468	-166.41
2011-04-22	222.95839558867203	389.7573726428834	1.9438374422060298	-168.743
2011-04-23	160.74693759929946	324.0034410776757	7.496949958359984	-170.753
2011-04-24	96.30747240943319	292.8544903976405	13.753296927177676	-210.3
2011-04-25	73.10776421715761	259.6234511675857	27.256862966098534	-213.773
2011-04-26	-100.469	21.250399015478624	90.88811692845624	-212.608
2011-04-27	-195.767	-263.41	276.12900137307105	-208.486
2011-04-28	-194.369	-351.275	351.65644009418156	-194.75
2011-04-29	-211.885	-417.451	395.86563310744856	-190.3
2011-04-30	-197.848	-459.263	445.0844050850897	-183.669
2011-05-01	-169.801	-502.199	497.86185789085226	-165.464
2011-05-02	-156.519	-544.472	537.9717473455196	-150.019
2011-05-03	-191.825	-593.81	526.5893033411286	-124.604
2011-05-04	-215.198	-616.941	505.9715739877205	-104.228
2011-05-05	-182.213	-632.893	515.2797999446931	-64.5997
2011-05-06	-141.37	-656.233	488.9949076349657	25.867459102971107
2011-05-07	-123.445	-682.265	427.99313893807306	130.82680288568724
2011-05-08	-98.6236	-697.516	424.0097297261062	174.88264641228506
2011-05-09	-88.1639	-711.08	422.53319454083936	200.383
2011-05-10	-81.0783	-724.211	420.27816839643526	222.8542647939993
2011-05-11	-68.8062	-737.223	414.91772875298733	253.4989778403838
2011-05-12	-60.2938	-749.904	409.33802879308683	280.2721439184245
2011-05-13	-41.2739	-763.84	389.7479687382843	332.8181460123043
2011-05-14	-7.97572	-776.771	368.01694500566856	400.7778774243195
2011-05-15	19.1902	-789.531	347.712	461.00967882104993
2011-05-16	44.8936	-802.282	320.64651106923156	526.5288356854617
2011-05-17	75.8762	-815.41	302.2546024864278	589.0318669436042
2011-05-18	133.5006007419462	-833.151	223.90633214266708	742.7452220403003
2011-05-19	172.22907506763158	-854.831	76.07165936988382	950.9879643255465
2011-05-20	246.1918185796642	-872.804	-57.7831	1176.7788927201927
2011-05-21	264.789	-884.266	-107.975	1257.0302936894404
2011-05-22	293.0361828464995	-894.593	-144.306	1331.9351675264872
2011-05-23	323.66566701329157	-904.763	-178.537	1406.966466412681
2011-05-24	341.0280654995556	-914.734	-209.587	1465.3494876027175
2011-05-25	342.0958853876268	-924.538	-240.138	1506.7713466171272
2011-05-26	345.6552697148991	-934.114	-266.229	1545.9982828398345
2011-05-27	347.61596163455306	-943.76	-293.101	1584.4769903315523
2011-05-28	350.34664919174384	-953.163	-318.948	1622.4573807724705
2011-05-29	347.43864998307436	-962.871	-347.747	1658.055978924043
2011-05-30	338.82719647514364	-972.663	-378.849	1690.338729173983
2011-05-31	336.4646137905431	-982.684	-407.198	1726.3466574099346
2011-06-01	336.7076411696364	-992.47	-433.534	1762.7113390687152
2011-06-02	338.83717654174416	-1002.52	-460.104	1801.4646677305275
2011-06-03	338.50266189542276	-1013.84	-499.332	1851.6776150863177
2011-06-04	334.0323742660471	-1025.08	-538.265	1897.3797946414065
2011-06-05	325.5664353625475	-1037.05	-580.56	1943.175808688291
2011-06-06	326.866	-1047.66	-607.308	1981.8294571939034
2011-06-07	327.2893332574106	-1058.46	-633.808	2019.556273886012
2011-06-08	324.2144389641385	-1069.47	-661.192	2054.875831562921
2011-06-09	320.16220230344334	-1080.45	-688.732	2089.3429177240055
2011-06-10	317.0952588938685	-1091.59	-715.665	2124.348517389182
2011-06-11	313.9047783790313	-1102.46	-742.543	2158.908960965347
2011-06-12	311.5746174132041	-1113.53	-769.797	2194.8994810519653
2011-06-13	309.0640749365009	-1124.37	-796.741	2230.1780887760965
2011-06-14	311.16687206150436	-1135.69	-824.507	2271.3667826006053
2011-06-15	312.2031749846392	-1146.86	-852.689	2311.752928131241
2011-06-16	311.21081177884207	-1157.78	-879.329	2348.319959383234
2011-06-17	310.331	-1171.28	-906.898	2388.5094152457586
2011-06-18	310.26129683783756	-1182.58	-933.439	2426.2788314529257
2011-06-19	309.6085137943978	-1193.65	-959.587	2462.841795041601
2011-06-20	308.90451937867147	-1204.62	-984.919	2498.446286470925
2011-06-21	287.8795031615946	-1215.5	-1013.81	2517.1901732011193
2011-06-22	264.7315312799983	-1220.19	-1029.06	2513.973939597998
2011-06-23	264.28809832783554	-1222.91	-1035.23	2522.4318442785698
2011-06-24	255.85633483960328	-1225.65	-1042.28	2523.78
2011-06-25	258.5916478602189	-1226.04	-1043.02	2527.65
2011-06-26	271.0135201723542	-1228.86	-1046.84	2546.711533778346
2011-06-27	257.71091294023336	-1232.81	-1057.82	2548.3346672368393
2011-06-28	244.05691229041668	-1233.15	-1060.4	2537.6095677766884
2011-06-29	243.93729328179506	-1231.95	-1058.06	2533.95
2011-06-30	244.4649308038238	-1231.11	-1055.56	2531.139532119574
2011-07-01	236.31	-1229.89	-1054.18	2520.3834178395964
2011-07-02	239.59813239275582	-1226.75	-1045.94	2512.293816049453
2011-07-03	245.33788793186477	-1225.79	-1042.89	2514.0182756929994
2011-07-04	219.84091923174583	-1224.02	-1043.17	2487.0372100419618
2011-07-05	219.96188491244402	-1216.05	-1024.98	2460.9896278732244
2011-07-06	236.41720112950907	-1212.17	-1013.94	2462.5249942210985
2011-07-07	231.44067031222767	-1208.67	-1006.86	2446.9765197415722
2011-07-08	217.01999042425223	-1204.61	-999.548	2421.177825233125
2011-07-09	196.7672986356888	-1196.06	-983.376	2376.202056626547
2011-07-10	194.79475891394713	-1184.81	-959.159	2338.758882828171
2011-07-11	205.84309732447946	-1174.48	-933.228	2313.553389702193
2011-07-12	227.82407621916127	-1166	-910.175	2303.9997400761818
2011-07-13	218.65474107306136	-1162.45	-903.251	2284.357893405497
2011-07-14	196.83486199278946	-1152.89	-884.321	2234.0476640188476
2011-07-15	184.9256525516039	-1141.46	-859.78	2186.1708030386603
2011-07-16	188.5003336574989	-1125.7	-825.984	2140.1893627939253
2011-07-17	197.701	-1114.15	-798.055	2109.904801813291
2011-07-18	186.20697043724726	-1101.49	-770.682	2058.3803303913487
2011-07-19	195.1705792352625	-1086.26	-733.88	2015.3115188431175
2011-07-20	188.09455704196216	-1073.56	-706.462	1968.112682805464
2011-07-21	180.20813024933977	-1056.29	-668.316	1904.812176440576
2011-07-22	190.17994357952443	-1039.6	-628.003	1857.7841157689707
2011-07-23	186.29097093031487	-1022.79	-588.004	1797.0862715040244
2011-07-24	274.546	-1002.16	-495.686	1772.3959034597258
2011-07-25	284.43585841907316	-1004.76	-492.085	1781.2796861639195
2011-07-26	199.9556728334826	-994.349	-497.871	1692.1759094248066
2011-07-27	201.51441115653347	-976.143	-454.597	1632.2544259063945
2011-07-28	196.22261321870246	-958.169	-413.678	1568.0695429155874
2011-07-29	177.72996127381498	-939.232	-369.436	1486.4
2011-07-30	192.13622454881192	-917.376	-301.567	1411.0792628898346
2011-07-31	177.52734035721164	-900.421	-256.284	1334.2327017540492
2011-08-01	115.7487219606337	-878.358	-205.7	1199.8067510703993
2011-08-02	102.1901210491801	-855.639	-144.094	1101.923115660224
2011-08-03	86.03030975808747	-832.651	-87.1295	1005.811098731329
2011-08-04	59.515586023360925	-808.03	-23.0126	890.5579837410768
2011-08-05	-18.9365	-780.342	108.37135132988175	653.0339524069387
2011-08-06	-138.531	-757.899	201.98833912681494	417.3798717832901
2011-08-07	-241.309	-736.867	259.37001138711764	236.18828660959633
2011-08-08	-255.188	-715.688	270.265	190.23618344320317
2011-08-09	-280.868	-692.994	266.4194885847033	145.7067307926419
2011-08-10	-293.103	-668.536	262.6542427926261	112.77861224343442
2011-08-11	-306.046	-643.614	259.11986608335263	78.44816607426974
2011-08-12	-327.842	-616.438	245.87464964657806	42.72084137901017
2011-08-13	-355.208	-581.38	242.57753282123124	-16.406
2011-08-14	-356.913	-535.837	242.6677294606868	-63.7436
2011-08-15	-381.388	-499.447	190.64998135867668	-72.5914
2011-08-16	-401.147	-454.812	129.43742755573115	-75.7727
2011-08-17	-407.507	-402.796	75.93975941086813	-80.6509
2011-08-18	-393.338	-337.171	28.025834292651936	-84.1936
2011-08-19	-278.869	-197.025	1.2678330501254913	-83.1113
2011-08-20	-197.73	-111.94	0	-85.79
2011-08-21	-104.614	-38.2387	0	-66.3757
2011-08-22	-84.6555	-37.0799	0	-47.5756
2011-08-23	-133.776	-85.9108	0	-47.8648
2011-08-24	-176.104	-127.445	0	-48.6585
2011-08-25	-211.774	-161.731	0	-50.0424
2011-08-26	-216.912	-164.745	0	-52.1667
2011-08-27	-210.126	-158.587	0	-51.5393
2011-08-28	-199.07	-157.87	0	-41.1996
2011-08-29	-239.523	-193.541	0	-45.9828
2011-08-30	-253.578	-191.599	0	-61.9794
2011-08-31	-228.416	-147.555	0	-80.8613
2011-09-01	-143.889	-114.905	0	-28.9844
2011-09-02	-175.905	-153.401	0	-22.5041
2011-09-03	-289.736	-253.427	0	-36.3094
2011-09-04	-300.512	-256.068	0	-44.4442
2011-09-05	-316.995	-267.037	0	-49.9583
2011-09-06	-302.675	-260.848	0	-41.8264
2011-09-07	-298.95	-270.412	0	-28.5375
2011-09-08	-295.768	-279.813	0	-15.955
2011-09-09	-286.402	-279.901	0	-6.50097
2011-09-10	-241.556	-245.926	0	4.369752908808769
2011-09-11	-200.048	-204.471	0	4.4222177191307495
2011-09-12	-193.804	-195.851	0	2.0472336052804474
2011-09-13	-204.88	-203.968	0	-0.912569
2011-09-14	-203.909	-202.85	0	-1.05855
2011-09-15	-186.3	-185.338	0	-0.962017
2011-09-16	-170.073	-169.1	0	-0.973575
2011-09-17	-150.817	-149.818	0	-0.999196
2011-09-18	-134.421	-133.416	0	-1.00514
2011-09-19	-91.1527	-90.1449	0	-1.00777
2011-09-20	-76.098	-75.1053	0	-0.992757
2011-09-21	-68.3278	-67.3452	0	-0.982597
2011-09-22	-61.7191	-60.7033	0	-1.01582
2011-09-23	-60.9352	-59.5754	0	-1.35973
2011-09-24	-57.3929	-55.8014	0	-1.59144
2011-09-25	-50.317	-48.7542	0	-1.56285
2011-09-26	-43.9876	-42.4445	0	-1.54309
2011-09-27	-37.9188	-36.3804	0	-1.53849
2011-09-28	-35.0538	-33.5316	0	-1.52226
2011-09-29	-22.8906	-21.4542	0	-1.43644
2011-09-30	-19.1692	-17.9271	0	-1.2421
2011-10-01	-16.1517	-14.9695	0	-1.18214
2011-10-02	-13.0206	-11.8867	0	-1.13393
2011-10-03	-10.7106	-9.57851	0	-1.13206
2011-10-04	-9.56428	-8.3996	0	-1.16468
2011-10-05	-8.44072	-7.26725	0	-1.17347
2011-10-06	-9.0704	-7.95429	0	-1.11611
2011-10-07	-8.61353	-7.55405	0	-1.05948
2011-10-08	-8.18217	-7.1898	0	-0.992365
2011-10-09	-7.9214	-6.94511	0	-0.976288
2011-10-10	-7.57804	-6.84492	0	-0.733129
2011-10-11	-7.07344	-6.45965	0	-0.613794
2011-10-12	-6.10962	-5.47535	0	-0.634268
2011-10-13	-5.49419	-4.8888	0	-0.60539
2011-10-14	-3.97637	-3.37282	0	-0.603557
2011-10-15	-0.909771	-0.311265	0	-0.598507
2011-10-16	0.5653692437139696	1.1550948246672956	0	-0.589726
2011-10-17	1.2778035541038153	1.8568261076605335	0	-0.579023
2011-10-18	5.131356423044409	5.687590420811965	0	-0.556234
2011-10-19	7.027075038901036	7.569721676736655	0	-0.542647
2011-10-20	8.297237867977673	8.826429520324846	0	-0.529192
2011-10-21	8.799447069467888	9.313837998603356	0	-0.514391
2011-10-22	9.286110170554004	9.764344163096121	0	-0.478234
2011-10-23	9.666691386238146	10.106104692442457	0	-0.439413
2011-10-24	9.391554365295265	9.793160396186156	0	-0.401606
2011-10-25	9.343007521936284	9.709082215867689	0	-0.366075
2011-10-26	8.91912	9.251065635395078	0	-0.331948
2011-10-27	8.317915017596572	8.625403269867926	0	-0.307488
2011-10-28	6.130987669128404	6.427755087590694	0	-0.296767
2011-10-29	1.1722304008944175	1.4388450156900612	0	-0.266615
2011-10-30	-2.3763	-2.14942	0	-0.226884
2011-10-31	-5.12576	-4.94266	0	-0.183098
2011-11-01	-5.85255	-5.95115	0	0.0986007
2011-11-02	-6.38615	-6.56821	0	0.18206062242791063
2011-11-03	-6.53791	-6.77898	0	0.24107214830022872
2011-11-04	-7.71579	-8.03394	0	0.31815428919104227
2011-11-05	-7.01261	-7.3648	0	0.3521867892355356
2011-11-06	-5.00804	-5.37032	0	0.3622844980531652
2011-11-07	-4.82984	-5.19741	0	0.3675643269877993
2011-11-08	-5.65314	-6.02773	0	0.374584
2011-11-09	-6.06473	-6.44143	0	0.3766991946516117
2011-11-10	-5.82775	-6.20521	0	0.3774554956177276
2011-11-11	-5.29807	-5.67689	0	0.3788222224845998
2011-11-12	-4.97383	-5.35292	0	0.3790977690824042
2011-11-13	-4.58594	-4.96528	0	0.37933811677605916
2011-11-14	-3.94993	-4.33055	0	0.3806198332377538
2011-11-15	-3.35692	-3.73853	0	0.3816119012819517
2011-11-16	-3.26158	-3.64318	0	0.3815995299336586
2011-11-17	-2.85205	-3.23295	0	0.3808941474310277
2011-11-18	-2.46511	-2.84521	0	0.38009565774551207
2011-11-19	-2.23501	-2.615	0	0.3799873483668676
2011-11-20	-1.56652	-1.94667	0	0.3801520234074221
2011-11-21	-0.215299	-0.59585	0	0.3805514660802523
2011-11-22	1.4975573319730369	1.1164164069019042	0	0.3811409250711326
2011-11-23	3.385085462745454	3.0044949314086207	0	0.3805905313368334
2011-11-24	4.05633	3.6764338676907857	0	0.3798965222983935
2011-11-25	6.8993385657862865	6.519440850300717	0	0.3798977154855691
2011-11-26	9.619491397966275	9.239746306388495	0	0.37974509157777947
2011-11-27	12.50317415501273	12.1235	0	0.3796592517566297
2011-11-28	13.803613721439424	13.42439153645516	0	0.3792221849842644
2011-11-29	15.5613	15.177530285760291	0	0.3837389174273083
2011-11-30	17.807601636119863	17.42261500589783	0	0.3849866302220347
2011-12-01	18.914022848163608	18.528425366489493	0	0.3855974816741155
2011-12-02	19.162205154890785	18.779851266265936	0	0.3823538886248472
2011-12-03	18.504633977305254	18.14285539828019	0	0.361779
2011-12-04	17.85716102757271	17.501604804829583	0	0.35555622274312854
2011-12-05	16.18871115763108	15.822758779872082	0	0.3659523777589982
2011-12-06	21.86996913601856	21.48722127157659	0	0.38274786444197234
2011-12-07	22.88973635642112	22.503473923222106	0	0.3862624331990146
2011-12-08	10.086	9.699707654738061	0	0.3862779270806404
2011-12-09	7.977867856287804	7.59159	0	0.38627943625998395
2011-12-10	7.906450251849822	7.5201948432777135	0	0.3862554085721092
2011-12-11	12.353190245566813	11.966866729383456	0	0.3863235161833565
2011-12-12	15.368269640923815	14.981909890228227	0	0.38635975069558814
2011-12-13	15.729736659571035	15.343522367545491	0	0.38621429202554447
2011-12-14	18.283495752929102	17.89725150626217	0	0.3862442466669321
2011-12-15	19.454513588068462	19.06822184009327	0	0.3862917479751925
2011-12-16	22.26973250915218	21.883818935824323	0	0.3859135733278602
2011-12-17	22.037849297377583	21.65258063148915	0	0.38526866588843334
2011-12-18	22.539766667345344	22.15656628130418	0	0.38320038604116535
2011-12-19	23.429666294310742	23.04746129625598	0	0.3822049980547611
2011-12-20	26.820284666493855	26.437617863161794	0	0.38266680333206143
2011-12-21	27.366647326098025	26.98329116858052	0	0.38335615751750524
2011-12-22	29.133007518326544	28.74927538357401	0	0.38373213475253526
2011-12-23	33.37948329109761	32.9966	0	0.3829161604560073
2011-12-24	41.027644152676814	40.64484060842472	0	0.38280354425208984
2011-12-25	49.46013684674635	49.0774	0	0.38276879210775183
2011-12-26	54.94354860955153	54.560786574813534	0	0.38276203473799136
2011-12-27	67.83106371870537	67.44829506795516	0	0.38276865075021127
2011-12-28	71.34891325740354	70.9663	0	0.3826161542669422
2011-12-29	78.69369577101888	78.31210255979617	0	0.38159321122270473
2011-12-30	93.87946846739354	93.49945630313317	0	0.3800121642603652
2011-12-31	98.36922109868004	97.9908	0	0.37844187332774354
2012-01-01	96.81670787689215	96.4397	0	0.3769997631934577
2012-01-02	105.98740055200359	105.61103586134917	0	0.37636469065442935
2012-01-03	113.62833808015374	113.25297185586254	0	0.37536622429119465
2012-01-04	124.72820305375498	124.35377068748733	0	0.3744323662676549
2012-01-05	128.5954067503221	128.2217155168121	0	0.37369123350997496
2012-01-06	141.71786691614923	141.34491898469483	0	0.3729479314544163
2012-01-07	151.34945672405937	151.88813328731274	0	-0.538677
2012-01-08	168.0622120433671	167.46487814468188	0	0.5973338986852375
2012-01-09	177.19471942296005	174.1447085596697	0	3.050010863290347
2012-01-10	181.90791394799064	176.06051813194296	0	5.847395816047683
2012-01-11	182.50700871678237	176.4743510685336	0	6.032657648248767
2012-01-12	177.9966699294848	173.45858147501363	0	4.5380884544711515
2012-01-13	168.33304944823095	165.882	0	2.450771101107951
2012-01-14	164.07376989862883	161.28870543965266	0	2.7850644589761684
2012-01-15	198.79509344526886	198.7232208252743	0	0.0718726
2012-01-16	223.68111307239684	218.57055675701588	0	5.110556315380962
2012-01-17	233.59493620576865	226.74277359644915	0	6.852162609319505
2012-01-18	216.58528762492816	210.23737206163614	0	6.347915563292019
2012-01-19	224.3596661136967	218.32167406439424	0	6.03799
2012-01-20	233.9455487891304	226.5438273595112	0	7.40172
2012-01-21	194.34030420701365	223.39661590558603	0	-29.0563
2012-01-22	159.68828296751587	243.19011138265236	0	-83.5018
2012-01-23	170.02092252876463	260.0643255689442	0	-90.0434
2012-01-24	174.3877327824796	271.58111725990125	0	-97.1934
2012-01-25	175.25293186750878	281.79155402975954	0	-106.539
2012-01-26	174.39675203648508	289.09856793746354	0	-114.702
2012-01-27	172.90718847842828	293.3726591088509	0	-120.465
2012-01-28	176.63557705560368	302.2165527536876	0	-125.581
2012-01-29	234.92886430069794	363.122	0	-128.193
2012-01-30	222.82878673675148	358.2735492338162	0	-135.445
2012-01-31	202.95830551424189	345.52151564901055	0	-142.563
2012-02-01	167.82887740360113	314.6918618485414	0	-146.863
2012-02-02	147.26868951534038	297.69235598623226	0	-150.424
2012-02-03	141.24864922915012	294.2616243913378	0	-153.013
2012-02-04	138.7589696090151	293.91120728664384	0	-155.152
2012-02-05	137.1209944767957	294.2624970013008	0	-157.142
2012-02-06	138.0403909560771	298.11617571652624	0	-160.076
2012-02-07	144.73500109611268	306.35171314314033	0	-161.617
2012-02-08	145.45220031697434	309.07536203966293	0	-163.623
2012-02-09	140.9021875570889	308.79577150331795	0	-167.894
2012-02-10	138.1997913709979	308.2711693941923	0	-170.071
2012-02-11	136.57528579051817	308.7061532217255	0	-172.131
2012-02-12	136.27177850559136	310.39625583214234	0	-174.124
2012-02-13	131.59625670019688	307.30469214163804	0	-175.708
2012-02-14	135.71317444820727	309.05042171204497	0	-173.337
2012-02-15	157.1505786211499	318.4249951464613	0	-161.274
2012-02-16	165.31922655618447	323.7825505822245	0	-158.463
2012-02-17	167.5402431973462	326.6422435838967	0	-159.102
2012-02-18	172.1191447453845	329.0220470664154	0	-156.903
2012-02-19	170.27047862828576	327.71044535794937	0	-157.44
2012-02-20	170.28201515342568	329.5954206755033	0	-159.313
2012-02-21	164.5037971432501	335.2253019387133	0	-170.722
2012-02-22	159.07571186060625	333.719	0	-174.643
2012-02-23	154.4841443474513	336.4045097729861	0	-181.92
2012-02-24	169.09244605343278	353.58720554488974	0	-184.495
2012-02-25	170.17439124037594	355.8368491490932	0	-185.662
2012-02-26	160.50408600589654	347.3888109167659	0	-186.885
2012-02-27	162.05226175082993	349.43892495643917	3.4492764781997335e-05	-187.387
2012-02-28	124.26628808404902	330.31395807043504	0.6176516435628245	-206.665
2012-02-29	69.02461851629809	286.7345597196874	7.702664089152356	-225.413
2012-03-01	17.508178721772822	218.88889152623466	21.252350956882402	-222.633
2012-03-02	-124.049	23.60839874199557	71.29787440793916	-218.955
2012-03-03	-228.709	-194.637	179.54129396029577	-213.614
2012-03-04	-233.482	-261.214	234.25007916921055	-206.518
2012-03-05	-228.639	-317.276	288.7718156370549	-200.135
2012-03-06	-220.379	-367.727	341.1939715886132	-193.846
2012-03-07	-207.721	-413.248	394.8645482609391	-189.338
2012-03-08	-199.058	-456.868	441.9543945284694	-184.144
2012-03-09	-208.538	-499.946	466.9951506721569	-175.587
2012-03-10	-210.888	-537.047	488.58303390839325	-162.424
2012-03-11	-183.879	-569.311	511.1853366218318	-125.753
2012-03-12	-148.603	-608.941	492.11	-31.7721
2012-03-13	-108.695	-643.832	458.62203896826946	76.51540966763284
2012-03-14	-90.9487	-670.603	437.72464556451666	141.92978551716703
2012-03-15	-74.3167	-690.892	443.85061786952787	172.7245119043472
2012-03-16	-57.9119	-710.273	443.3453229742711	209.0157068301511
2012-03-17	-40.8133	-729.005	439.632	248.5597735020225
2012-03-18	-31.1312	-747.847	430.5661917192998	286.15
2012-03-19	-3.01004	-766.916	410.39959902394315	353.5065151319805
2012-03-20	55.05364503100117	-785.529	368.9133311425311	471.6688305441979
2012-03-21	76.27427053331667	-803.738	303.2662820866351	576.7462297974886
2012-03-22	180.63483245735495	-822.989	180.4089775909609	823.2146895452232
2012-03-23	285.58209946801253	-844.965	31.128103844212546	1099.4192182501513
2012-03-24	342.2566888782071	-866.92	-53.6459	1262.8223348992221
2012-03-25	374.6961655781272	-887.64	-115.976	1378.3130204738143
2012-03-26	391.709	-907.315	-168.388	1467.4121769115588
2012-03-27	402.2585622518952	-926.679	-218.992	1547.9292138311466
2012-03-28	402.84161457377877	-946.021	-272.083	1620.9458229695538
2012-03-29	395.01711746081423	-965.512	-330.808	1691.3379729486423
2012-03-30	382.01	-985.35	-392.209	1759.5682249866597
2012-03-31	375.0248609756918	-1001.19	-439.606	1815.818895963222
2012-04-01	388.7711724800538	-1018.93	-493.53	1901.2310715019419
2012-04-02	378.79625454392954	-1040.38	-578.025	1997.2020813640256
2012-04-03	374.8789833039707	-1059.25	-624.664	2058.7904731028834
2012-04-04	369.29877901165446	-1078.53	-674.548	2122.377326715082
2012-04-05	362.3658961403585	-1097.83	-722.657	2182.8540837284977
2012-04-06	358.6631404656814	-1116.83	-769.546	2245.0427812144208
2012-04-07	356.5989517243438	-1136.33	-818.53	2311.4547256996434
2012-04-08	358.1880603412078	-1156.38	-866.149	2380.7194623603505
2012-04-09	355.7701723628966	-1177.58	-913.469	2446.8196022174147
2012-04-10	353.4268456012255	-1196.86	-958.409	2508.698102341962
2012-04-11	354.042	-1215.83	-1001.72	2571.593774324452
2012-04-12	353.19397926665806	-1235.36	-1048.12	2636.672793395968
2012-04-13	350.8426793564531	-1254.98	-1094.92	2700.7355873444812
2012-04-14	346.6138744613904	-1274.45	-1141.14	2762.2031817425136
2012-04-15	334.1671630889282	-1294.02	-1187.45	2815.636683095122
2012-04-16	334.0709934210013	-1313.22	-1231.51	2878.8034970323256
2012-04-17	333.0369595643856	-1332.52	-1276.06	2941.610043079599
2012-04-18	330.256	-1351.84	-1320.29	3002.3943497253704
2012-04-19	316.92238825794357	-1371.52	-1367.25	3055.693193512241
2012-04-20	314.70104966061535	-1390.6	-1410.37	3115.67
2012-04-21	316.5763541116594	-1409.33	-1451.54	3177.4414108785345
[truncated: 1,715 more rows]

## Sheet: Fig2 FigS9 FigS10 Sediment flux
	flux_WLBC [Mt/yr]	flux_WLBC1 [Mt/yr]	flux_WLBC2 [Mt/yr]	flux_WLBC3 [Mt/yr]
2006-11-01	-0.0238244	-0.0238248	0	3.799987109640305e-07
2006-11-02	-0.0289116	-0.0289176	0	6.0032354783273966e-06
2006-11-03	-0.0141204	-0.0141265	0	6.022799863317203e-06
2006-11-04	-0.00610918	-0.00611497	0	5.789826316165504e-06
2006-11-05	-0.00851409	-0.00852014	0	6.052220552430269e-06
2006-11-06	-0.0158949	-0.0159007	0	5.804602107946291e-06
2006-11-07	-0.0184847	-0.0184911	0	6.399359646456468e-06
2006-11-08	-0.0173122	-0.0173184	0	6.2637617131403165e-06
2006-11-09	-0.0163823	-0.016389	0	6.7336920181804875e-06
2006-11-10	-0.0146737	-0.0146799	0	6.209337839489215e-06
2006-11-11	-0.0124556	-0.0124624	0	6.724023882656416e-06
2006-11-12	-0.0127886	-0.0127957	0	7.138647394858952e-06
2006-11-13	-0.0110234	-0.0110302	0	6.750417802641064e-06
2006-11-14	-0.0110319	-0.0110385	0	6.663556519040462e-06
2006-11-15	-0.00966798	-0.00967508	0	7.105200005594703e-06
2006-11-16	-0.00503764	-0.00504482	0	7.182843827310132e-06
2006-11-17	0.014052984206757081	0.014045652218086424	0	7.3319886706562515e-06
2006-11-18	0.016671537618269915	0.0166639	0	7.59988095636434e-06
2006-11-19	0.015897527186696254	0.01589	0	7.5029875612021225e-06
2006-11-20	0.00209581	0.00208829	0	7.524488108016628e-06
2006-11-21	0.00056458	0.00055707	0	7.510390130116664e-06
2006-11-22	0.0112125	0.011204745281015314	0	7.722637902735791e-06
2006-11-23	0.0463443	0.0463366	0	7.765474409630093e-06
2006-11-24	0.0559183	0.0559101	0	8.173396864629282e-06
2006-11-25	0.0691871	0.0691795	0	7.613772093799848e-06
2006-11-26	0.070704	0.070696	0	8.01355329943242e-06
2006-11-27	0.0604907	0.060482704023099576	0	7.985866138115642e-06
2006-11-28	0.0462337	0.0462254	0	8.32416860287361e-06
2006-11-29	0.0843963	0.0843884	0	7.838433870303475e-06
2006-11-30	0.0610598	0.061051175391888236	0	8.638677014097116e-06
2006-12-01	0.0901111	0.0901029	0	8.195306834907485e-06
2006-12-02	0.14582189281772784	0.14581377775383136	0	8.115063896463893e-06
2006-12-03	0.1562990486854443	0.1562906685507647	0	8.380134679615677e-06
2006-12-04	0.1564395696409081	0.15643083959829546	0	8.730042612644419e-06
2006-12-05	0.1634760902297058	0.16346740662953393	0	8.683600171872103e-06
2006-12-06	0.16506957216630375	0.1650604432167328	0	9.128949570949921e-06
2006-12-07	0.18012574085084512	0.18011692609136176	0	8.814759483374664e-06
2006-12-08	0.20489841112208282	0.2048898501605433	0	8.560961539501139e-06
2006-12-09	0.2673260807822865	0.267318	0	7.642208731483873e-06
2006-12-10	0.3244366198162506	0.3244260311012686	0	1.0588714982005996e-05
2006-12-11	0.353102	0.3530914501558172	0	1.071073695278355e-05
2006-12-12	0.396329	0.39631800412291146	0	1.0535879105543984e-05
2006-12-13	0.4380221096877676	0.4380105260173173	0	1.158367045026265e-05
2006-12-14	0.4881912551906641	0.4881820363709952	0	9.218819668847946e-06
2006-12-15	0.5537116938255324	0.5537006010263813	0	1.1092799151119772e-05
2006-12-16	0.5694863648067228	0.5694766774670299	0	9.68733969289536e-06
2006-12-17	0.54336	0.5433491177990757	0	1.1127138238346645e-05
2006-12-18	0.5673906569072422	0.5673799212954014	0	1.0735611840825527e-05
2006-12-19	0.5835188440209926	0.5835074354961369	0	1.1408524855754829e-05
2006-12-20	0.5884959091536507	0.588484	0	1.1520908189631651e-05
2006-12-21	0.5846912341862563	0.58468	0	1.1452691643378314e-05
2006-12-22	0.5718266942370676	0.571817	0	9.729481734637901e-06
2006-12-23	0.4967411300821517	0.4967311627603142	0	9.967321837498878e-06
2006-12-24	0.41618379282959533	0.41617856461767266	0	5.228211922679964e-06
2006-12-25	0.38645134006219833	0.390018	0	-0.00356707
2006-12-26	0.36334588173756754	0.35830371882475626	0	0.00504216
2006-12-27	0.31975611436344015	0.31380742721792154	0	0.00594869
2006-12-28	0.36103640534381015	0.3587618695244686	0	0.00227454
2006-12-29	0.3988507523399493	0.39416363536894966	0	0.00468712
2006-12-30	0.3908685844619119	0.38860065452693926	0	0.00226793
2006-12-31	0.4107213051722022	0.4057472982120458	0	0.00497401
2007-01-01	0.3990570200208025	0.402727	0	-0.00366953
2007-01-02	0.3420130832606011	0.35501732979924394	0	-0.0130042
2007-01-03	0.31687565832979797	0.3318510155145718	0	-0.0149754
2007-01-04	0.3097884924490435	0.3279524542245936	0	-0.018164
2007-01-05	0.4134340934478357	0.4376120813782366	0	-0.024178
2007-01-06	0.5936645408939101	0.6247607705947474	0	-0.0310962
2007-01-07	0.49922037684523174	0.5375190228434069	0	-0.0382986
2007-01-08	0.49322378441946013	0.5341105286947938	0	-0.0408867
2007-01-09	0.4752520856579519	0.5359767659292098	0	-0.0607247
2007-01-10	0.44708038641882997	0.52095	0	-0.07387
2007-01-11	0.42378	0.5046544195216086	0	-0.0808743
2007-01-12	0.4626162681804882	0.5663347152909046	0	-0.103718
2007-01-13	0.46106257341353485	0.5569394151776178	0	-0.0958768
2007-01-14	0.4125786679382625	0.514335	0	-0.101757
2007-01-15	0.3819787429781317	0.4995323281328775	0	-0.117554
2007-01-16	0.40005664791917933	0.5429752845851191	0	-0.142919
2007-01-17	0.5251584771963521	0.6862824313672787	0	-0.161124
2007-01-18	0.8319105955252856	0.9991760898282959	0	-0.167265
2007-01-19	0.8610882301575115	1.0898491666435544	0	-0.228761
2007-01-20	0.8459240252659742	1.0715695936034524	0	-0.225646
2007-01-21	0.774456	1.0159743812735689	0	-0.241518
2007-01-22	0.747144	1.0095394692222983	0	-0.262395
2007-01-23	0.744612	1.0562423468321607	0	-0.311631
2007-01-24	0.8436858538418119	1.1429564675868602	0	-0.299271
2007-01-25	0.8033663401016066	1.126348245537578	0	-0.322982
2007-01-26	0.6533485695562729	1.0230497822885285	0	-0.369701
2007-01-27	0.6266299907702526	0.974495	0	-0.347865
2007-01-28	0.6173721508228649	0.9704090971524346	0	-0.353037
2007-01-29	0.5744756965614345	0.9777443600322113	0	-0.403269
2007-01-30	0.553019	0.9922040173119464	0	-0.439185
2007-01-31	0.5782680684285395	1.0041066203084257	0	-0.425839
2007-02-01	0.5505459896211173	1.0068601953404086	0	-0.456314
2007-02-02	0.48221637768474807	0.9453200747134285	0	-0.463104
2007-02-03	0.38424920863806644	0.8526564626658779	0	-0.468407
2007-02-04	0.351288	0.808019	0	-0.456731
2007-02-05	0.3394752381868436	0.7568052306942001	0	-0.41733
2007-02-06	0.299231	0.7395630506222167	0	-0.440332
2007-02-07	0.306037	0.743642	0	-0.437606
2007-02-08	0.36656548341068723	0.7844962383324614	0	-0.417931
2007-02-09	0.4090853537452989	0.831614	0	-0.422529
2007-02-10	0.4258603673334476	0.8683768630397956	0	-0.442516
2007-02-11	0.4456429336545651	0.890518	0	-0.444875
2007-02-12	0.5133409348455488	0.9369780015250396	0	-0.423637
2007-02-13	0.5058479200669912	0.9659459589706685	0	-0.460098
2007-02-14	0.4155620595405857	0.8632293253024982	0	-0.447667
2007-02-15	0.365157	0.815716	0	-0.450559
2007-02-16	0.3317878520488986	0.7777511764642844	0	-0.445963
2007-02-17	0.33289672667812004	0.7671666295469911	0	-0.43427
2007-02-18	0.3196148415291241	0.7640016631886233	0	-0.444387
2007-02-19	0.3240052717872042	0.7510290184367029	0	-0.427024
2007-02-20	0.25800156459698376	0.7075832839482007	0	-0.449582
2007-02-21	0.2160205587517448	0.6743483922343485	0	-0.458328
2007-02-22	0.22808806142947297	0.6555074648379768	0	-0.427419
2007-02-23	0.2466508486604162	0.6902792250199622	0	-0.443628
2007-02-24	0.2748828610013001	0.6975498548040716	0	-0.422667
2007-02-25	0.29271784380254673	0.736177	0	-0.443459
2007-02-26	0.31613639565896084	0.7587038448521203	0	-0.442567
2007-02-27	0.3003818028805138	0.7303606627937247	0	-0.429979
2007-02-28	0.2732676974654271	0.7099998801163097	0	-0.436732
2007-03-01	0.24343831400483257	0.6813662941108649	0	-0.437928
2007-03-02	0.2797038116741841	0.7093999058127416	0	-0.429696
2007-03-03	0.25767897502058246	0.6594654475574757	0	-0.401786
2007-03-04	0.1786665109677385	0.5660560538515379	0	-0.38739
2007-03-05	0.2321406127927631	0.6142278148786646	0	-0.382087
2007-03-06	0.23492438179503605	0.6111007240839871	0	-0.376176
2007-03-07	0.29798315374247175	0.6715748145068249	0	-0.373592
2007-03-08	0.30062761505448904	0.6720537264031672	0	-0.371426
2007-03-09	0.2994736958884705	0.6663570550537686	0	-0.366883
2007-03-10	0.28659711400444016	0.652735	0	-0.366138
2007-03-11	0.2555846940957568	0.6123483699966886	0	-0.356764
2007-03-12	0.20130020582209485	0.555255	0	-0.353955
2007-03-13	0.16558622803051998	0.5175559872802128	0	-0.35197
2007-03-14	0.25249376373700183	0.6023006647175156	0	-0.349807
2007-03-15	0.28799526888344495	0.6324858106533011	0	-0.344491
2007-03-16	0.30923064693697017	0.6547308900586633	0	-0.3455
2007-03-17	0.299765	0.6365249700610155	0	-0.33676
2007-03-18	0.32010335067669565	0.6550497266778975	0	-0.334946
2007-03-19	0.3199636755109352	0.6554589033287078	0	-0.335495
2007-03-20	0.35017003658588397	0.6776429428728968	0	-0.327473
2007-03-21	0.44307936789781904	0.7756574721101411	0	-0.332578
2007-03-22	0.45538305202630935	0.8110360135132548	0	-0.355653
2007-03-23	0.41527431358187683	0.7998078124775214	0	-0.384533
2007-03-24	0.43429584634671936	0.7883460793947975	0	-0.35405
2007-03-25	0.46905649806002014	0.837936	0	-0.368879
2007-03-26	0.5070588364687785	0.8547893856476667	0	-0.347731
2007-03-27	0.5228212214898467	0.8844722686390446	0	-0.361651
2007-03-28	0.5532976412474995	0.9122467317339098	0	-0.358949
2007-03-29	0.6095907884685927	0.9606671036176218	0	-0.351076
2007-03-30	0.5482337439066924	0.9349188493008612	0	-0.386685
2007-03-31	0.5444215059578144	0.9282547597949304	0	-0.383833
2007-04-01	0.5538382432860189	0.9450941268455006	0	-0.391256
2007-04-02	0.48957194792909003	0.9080512859503175	0	-0.418479
2007-04-03	0.5054875609992093	0.9217969518855793	0	-0.416309
2007-04-04	0.5260184973430972	0.9565579108320691	0	-0.430539
2007-04-05	0.5236358376066519	0.953428	0	-0.429792
2007-04-06	0.5449814207990946	0.9753758287267507	0	-0.430394
2007-04-07	0.5747497779718702	1.0093219893408396	0	-0.434572
2007-04-08	0.5802436287188912	1.042934058209414	0	-0.46269
2007-04-09	0.5991261263801477	1.0572606382787004	0	-0.458135
2007-04-10	0.6103201315729229	1.0518786998051939	0	-0.441559
2007-04-11	0.5352155745926885	0.9797038491767442	0	-0.444488
2007-04-12	0.5276941608238634	0.9712451246204133	0	-0.443551
2007-04-13	0.5934726800960061	0.9990297888771236	0	-0.405557
2007-04-14	0.7054521361967261	1.1251826765733193	0	-0.419731
2007-04-15	0.770378	1.1478988165518063	0	-0.377521
2007-04-16	0.6913332748245299	1.0770911183964544	0	-0.385758
2007-04-17	0.6783745361760408	1.066006795776038	0	-0.387632
2007-04-18	0.6626990455065952	1.0436632809680275	0	-0.380964
2007-04-19	0.6518577110241444	1.0292074565918856	0	-0.37735
2007-04-20	0.6549810357821303	1.0139845613843612	0	-0.359004
2007-04-21	0.8288448501462191	1.1677819928694813	0	-0.338937
2007-04-22	0.7485889892285221	1.1444740488856011	0	-0.395885
2007-04-23	0.5894683982938309	0.9824963065226274	0	-0.393028
2007-04-24	0.5991137909475985	0.9824108553758408	0	-0.383297
2007-04-25	0.49920381317038803	0.8837657113659734	0.00256088	-0.387123
2007-04-26	0.012482202501413575	0.3224610863402115	0.12565166561997757	-0.435631
2007-04-27	-0.470861	-0.480695	0.4466606860745733	-0.436826
2007-04-28	-0.43687	-0.587602	0.5744244252110734	-0.423692
2007-04-29	-0.340419	-0.657281	0.7235345949052594	-0.406672
2007-04-30	-0.321973	-0.79486	0.8726463727680881	-0.399759
2007-05-01	-0.251264	-0.860751	0.9898424463667981	-0.380356
2007-05-02	-0.231678	-0.965778	1.0833131251956427	-0.349213
2007-05-03	-0.277921	-1.08367	1.1560912197077695	-0.350338
2007-05-04	-0.17032	-1.14606	1.3009737116278546	-0.325232
2007-05-05	-0.308583	-1.36824	1.2230325813837182	-0.163377
2007-05-06	-0.188054	-1.37141	1.0501106612563489	0.13324766334778043
2007-05-07	-0.1197	-1.3987	0.9990536487439019	0.279945
2007-05-08	-0.0446485	-1.43567	1.0389626271283325	0.3520618188609518
2007-05-09	0.0546168	-1.45936	1.052914629150798	0.4610618379456396
2007-05-10	0.0932493	-1.48764	1.0247722583853873	0.5561130047164021
2007-05-11	0.11521710775847838	-1.51547	0.9853415791494932	0.6453460290972646
2007-05-12	0.1743383161025902	-1.53303	0.94177	0.765597
2007-05-13	0.31267205031557244	-1.49266	0.8113116128819811	0.994024
2007-05-14	0.32486994628427923	-1.50578	0.6773667777523575	1.1532856244228185
2007-05-15	0.5584184176932787	-1.49297	0.49831612026806615	1.5530764071568146
2007-05-16	0.7342259570715464	-1.49789	0.17780045716239445	2.054319873822386
2007-05-17	0.741046	-1.55487	0.00633575	2.2895845056128095
2007-05-18	0.795482	-1.50384	-0.0543871	2.3537129076314556
2007-05-19	0.9816199763208073	-1.51912	-0.1002	2.600937092598085
2007-05-20	1.0664788221439658	-1.54112	-0.236428	2.8440251079547134
2007-05-21	1.0465892459579118	-1.55434	-0.326573	2.9274972946118036
2007-05-22	1.0728234860617203	-1.58347	-0.401315	3.0576076368085765
2007-05-23	1.0742062991789791	-1.58917	-0.466101	3.129479147370606
2007-05-24	1.0944616622866405	-1.60718	-0.532231	3.233876520006291
2007-05-25	1.0876115721026167	-1.62748	-0.622501	3.337587714277816
2007-05-26	1.0605247137347837	-1.64188	-0.701599	3.4040053609010545
2007-05-27	1.0389952737260901	-1.66419	-0.768607	3.4717946696252526
2007-05-28	0.9546826126814891	-1.6987	-0.856098	3.5094799235037883
2007-05-29	1.0215685941875199	-1.66579	-0.912115	3.599474476089245
2007-05-30	1.0287469155183504	-1.68897	-0.987136	3.704851230860234
2007-05-31	0.9780224989779285	-1.69029	-1.07662	3.7449278026252353
2007-06-01	0.935257	-1.69074	-1.10187	3.7278621876845057
2007-06-02	0.9463264236337805	-1.68802	-1.13002	3.7643656586054313
2007-06-03	0.9330760893228369	-1.70092	-1.1788	3.8127963398714924
2007-06-04	0.8050366658924788	-1.72654	-1.39872	3.930299436638215
2007-06-05	0.8130789196062285	-1.79328	-1.3835	3.9898622138000865
2007-06-06	0.7983561501984191	-1.76811	-1.40233	3.9687967055508784
2007-06-07	0.8060902465460704	-1.75423	-1.4391	3.9994183065947855
2007-06-08	0.7672021863831571	-1.74573	-1.44144	3.954365601273893
2007-06-09	0.8053224978187212	-1.73619	-1.44414	3.9856490476248836
2007-06-10	0.7697568406100661	-1.74389	-1.46054	3.9741812774952416
2007-06-11	0.7115685557583284	-1.75056	-1.47847	3.9406035668172543
2007-06-12	0.7265469621074785	-1.73465	-1.47027	3.9314724380675363
2007-06-13	0.6821972733846215	-1.74148	-1.50074	3.9244172721347392
2007-06-14	0.659348	-1.73665	-1.49896	3.8949597669581997
2007-06-15	0.67534	-1.7293	-1.50532	3.909966563804861
2007-06-16	0.6429036722886066	-1.72344	-1.50807	3.874412128052099
2007-06-17	0.6538427713481858	-1.72011	-1.51251	3.886460152462318
2007-06-18	0.6448531927842827	-1.71484	-1.52896	3.8886561933162826
2007-06-19	0.6225173881816555	-1.71005	-1.53064	3.8632113689738747
2007-06-20	0.5903631071510627	-1.70151	-1.53203	3.8239037836788383
2007-06-21	0.5814856147798793	-1.69003	-1.52537	3.796889471501629
2007-06-22	0.5614801369003906	-1.67744	-1.51465	3.7535640506801102
2007-06-23	0.5045796890870524	-1.65782	-1.4891	3.651501370858187
2007-06-24	0.49195815350977723	-1.62948	-1.446	3.567433372341672
2007-06-25	0.4972452030342991	-1.60742	-1.40468	3.509337741322656
2007-06-26	0.4925718968181174	-1.58573	-1.36102	3.4393212811814364
2007-06-27	0.5318291086373543	-1.56898	-1.32615	3.4269615704984693
2007-06-28	0.4810201590251202	-1.55788	-1.31911	3.3580060938233385
2007-06-29	0.4217498635674026	-1.53576	-1.28811	3.2456157027981973
2007-06-30	0.4126992152096163	-1.50407	-1.22345	3.1402133854232366
2007-07-01	0.45886576156644443	-1.47472	-1.15662	3.0902041049661637
2007-07-02	0.503452	-1.4586	-1.11958	3.081624627020238
2007-07-03	0.47629656005756926	-1.44501	-1.1022	3.023508937047844
2007-07-04	0.46650320951059054	-1.42544	-1.07518	2.967117573513951
2007-07-05	0.4702016485008498	-1.40508	-1.03995	2.915230906241441
2007-07-06	0.4698320649089598	-1.38677	-1.00494	2.861540917932624
2007-07-07	0.4342119852831692	-1.36998	-0.975155	2.7793457771575953
2007-07-08	0.44101843028417376	-1.34878	-0.931987	2.7217888295560373
2007-07-09	0.4581443523773219	-1.33075	-0.890302	2.6791976581519625
2007-07-10	0.4656956298283177	-1.31383	-0.855656	2.635178610645637
2007-07-11	0.4895929220787889	-1.29726	-0.804429	2.5912833800360904
2007-07-12	0.5093934529864876	-1.27946	-0.743299	2.5321551645496947
2007-07-13	0.4933966259391669	-1.26874	-0.727088	2.4892211627313996
2007-07-14	0.4938569686253125	-1.24576	-0.699025	2.438637982603622
2007-07-15	0.4623747729807719	-1.23351	-0.670206	2.366093362063637
2007-07-16	0.46311695483032933	-1.21167	-0.62521	2.299994486204233
2007-07-17	0.4785985126448322	-1.19975	-0.58221	2.260555876493908
2007-07-18	0.43543471864195515	-1.18436	-0.554912	2.1747037889573666
2007-07-19	0.4365631697241472	-1.1631	-0.492358	2.0920173152288633
2007-07-20	0.4451939403411116	-1.14636	-0.429363	2.0209209901889356
2007-07-21	0.5660026998791057	-0.982503	-0.393876	1.9423819231118145
2007-07-22	0.5064361908884505	-0.963098	-0.344584	1.8141181696746955
2007-07-23	0.4662563304601308	-0.942325	-0.287729	1.6963110101760472
2007-07-24	0.4235175121912298	-0.922981	-0.245845	1.5923438007098751
2007-07-25	0.39386047642727706	-0.897496	-0.177133	1.4684895982564268
2007-07-26	0.3908956238940481	-0.877731	-0.107386	1.3760118666874386
2007-07-27	0.36058409315367523	-0.858839	-0.0640795	1.2835029308869859
2007-07-28	0.32571890706111406	-0.834032	0.0088064	1.1509447853654895
2007-07-29	0.23892728803716778	-0.810836	0.1616210370310974	0.8881425884016674
2007-07-30	0.16591719837315688	-0.794773	0.23094476463614907	0.7297452032083618
2007-07-31	0.032129405961250135	-0.774184	0.3115249429678894	0.49478859473890596
2007-08-01	-0.0812494	-0.756727	0.3764628156690794	0.2990143628416093
2007-08-02	-0.105487	-0.744748	0.37849679766042343	0.26076477228486583
2007-08-03	-0.150549	-0.727951	0.36401062506699244	0.21339091108570182
2007-08-04	-0.160682	-0.703396	0.37226294924386094	0.17045078275581965
2007-08-05	-0.192749	-0.684776	0.35595093624246854	0.1360767257313163
2007-08-06	-0.226156	-0.657025	0.33208657354092647	0.0987819
2007-08-07	-0.250362	-0.62986	0.3090982866171771	0.0703993
2007-08-08	-0.291074	-0.590965	0.2914318035917827	0.00845958
2007-08-09	-0.28416	-0.537593	0.31728666097524405	-0.063854
2007-08-10	-0.294193	-0.495191	0.27159248096291727	-0.0705946
2007-08-11	-0.303951	-0.459003	0.22496484646595113	-0.0699126
2007-08-12	-0.342048	-0.422988	0.14970399042999455	-0.0687637
2007-08-13	-0.353148	-0.378836	0.0911237	-0.0654359
2007-08-14	-0.355801	-0.323145	0.0276205	-0.0602766
2007-08-15	-0.210074	-0.156176	0.00118348	-0.055082
2007-08-16	-0.132911	-0.0934417	0	-0.0394695
2007-08-17	-0.104282	-0.0804521	0	-0.0238297
2007-08-18	-0.134928	-0.112349	0	-0.0225788
2007-08-19	-0.117162	-0.0959669	0	-0.0211947
2007-08-20	-0.0968679	-0.0751282	0	-0.0217397
2007-08-21	-0.0849878	-0.0574578	0	-0.0275299
2007-08-22	-0.0854639	-0.0499655	0	-0.0354984
2007-08-23	-0.0784508	-0.0409782	0	-0.0374726
2007-08-24	-0.0825322	-0.033949	0	-0.0485832
2007-08-25	-0.0677284	-0.0218685	0	-0.0458599
2007-08-26	-0.139783	-0.0973801	0	-0.0424026
2007-08-27	-0.150731	-0.101235	0	-0.0494963
2007-08-28	-0.147457	-0.0952228	0	-0.0522343
2007-08-29	-0.0761327	-0.0172986	0	-0.0588341
2007-08-30	-0.0694634	-0.0155699	0	-0.0538935
2007-08-31	-0.0655677	-0.0137512	0	-0.0518165
2007-09-01	-0.121928	-0.0726179	0	-0.0493103
2007-09-02	-0.120953	-0.0753294	0	-0.0456236
2007-09-03	-0.116758	-0.0763994	0	-0.040359
2007-09-04	-0.149644	-0.11463	0	-0.0350139
2007-09-05	-0.146537	-0.121735	0	-0.0248021
2007-09-06	-0.137008	-0.116519	0	-0.020489
2007-09-07	-0.134317	-0.115144	0	-0.0191737
2007-09-08	-0.10712	-0.0959953	0	-0.0111244
2007-09-09	-0.083157	-0.0779347	0	-0.00522236
2007-09-10	-0.077542	-0.0760878	0	-0.00145425
2007-09-11	-0.0770445	-0.0779527	0	0.000908225
2007-09-12	-0.0695134	-0.0705005	0	0.000987139
2007-09-13	-0.07093	-0.0711382	0	0.000208199
2007-09-14	-0.069871	-0.0693419	0	-0.000529111
2007-09-15	-0.0792552	-0.0786943	0	-0.000560962
2007-09-16	-0.072037	-0.071442	0	-0.000594985
2007-09-17	-0.0709447	-0.0703411	0	-0.00060359
2007-09-18	-0.0757059	-0.0750874	0	-0.000618507
2007-09-19	-0.0627326	-0.0621088	0	-0.000623846
2007-09-20	-0.0609302	-0.0603199	0	-0.000610387
2007-09-21	-0.0712935	-0.0706556	0	-0.000637898
2007-09-22	-0.04836	-0.0476937	0	-0.00066626
2007-09-23	-0.0557306	-0.055039	0	-0.000691585
2007-09-24	-0.0345531	-0.0338399	0	-0.000713204
2007-09-25	-0.0216876	-0.0209675	0	-0.000720089
2007-09-26	-0.0161042	-0.0153506	0	-0.000753633
2007-09-27	-0.0115741	-0.0107936	0	-0.000780478
2007-09-28	-0.0189252	-0.0180791	0	-0.000846053
2007-09-29	-0.0181983	-0.0173362	0	-0.000862047
2007-09-30	-0.00648377	-0.00558259	0	-0.000901182
2007-10-01	-0.0151082	-0.0141944	0	-0.000913847
2007-10-02	-0.0113229	-0.0103459	0	-0.00097694
2007-10-03	-0.00983919	-0.00883719	0	-0.001002
2007-10-04	-0.0080514	-0.00700149	0	-0.00104991
2007-10-05	-0.00554001	-0.00441565	0	-0.00112436
2007-10-06	-0.00441197	-0.00327558	0	-0.00113639
2007-10-07	-0.00610535	-0.0049342	0	-0.00117114
2007-10-08	-0.00103851	0.000191679	0	-0.00123018
2007-10-09	-0.00499348	-0.00371368	0	-0.0012798
2007-10-10	-0.0116639	-0.0103452	0	-0.00131867
2007-10-11	-0.0113386	-0.0100181	0	-0.00132049
2007-10-12	-0.0188219	-0.0174837	0	-0.00133818
2007-10-13	-0.0117771	-0.0103932	0	-0.00138385
2007-10-14	-0.0116059	-0.0101761	0	-0.00142974
2007-10-15	-0.0113264	-0.00986477	0	-0.00146166
2007-10-16	-0.0131732	-0.0116744	0	-0.00149878
2007-10-17	-0.0122626	-0.0107729	0	-0.0014897
2007-10-18	-0.012626	-0.0110896	0	-0.00153641
2007-10-19	-0.0130131	-0.0114175	0	-0.00159561
2007-10-20	-0.0129519	-0.0113586	0	-0.00159336
2007-10-21	-0.0118915	-0.0102366	0	-0.00165491
2007-10-22	-0.0119455	-0.0102462	0	-0.00169929
2007-10-23	-0.0130691	-0.0113152	0	-0.00175395
2007-10-24	-0.0128735	-0.0111089	0	-0.00176464
2007-10-25	-0.0127499	-0.0109262	0	-0.00182379
2007-10-26	-0.012566	-0.0106948	0	-0.00187122
2007-10-27	-0.0123492	-0.0104916	0	-0.00185757
2007-10-28	-0.010976	-0.00904221	0	-0.00193377
2007-10-29	-0.00725361	-0.00529132	0	-0.00196229
2007-10-30	-0.00131534	0.000686889	0	-0.00200223
2007-10-31	0.00303346	0.0050158	0	-0.00198234
2007-11-01	0.019542602092770384	0.021547281188465474	0	-0.00200468
2007-11-02	0.0217448	0.0238228	0	-0.00207803
2007-11-03	0.025268285738141077	0.0273891	0	-0.00212077
2007-11-04	0.029558475321402534	0.031705350055349635	0	-0.00214687
2007-11-05	0.031637	0.0337707	0	-0.00213364
2007-11-06	0.0344586	0.036650256720467275	0	-0.00219165
2007-11-07	0.034590408138234295	0.036776272543489114	0	-0.00218586
2007-11-08	0.034080545363108575	0.0363203	0	-0.00223973
2007-11-09	0.030606840541050458	0.032880971717220896	0	-0.00227413
2007-11-10	0.032402	0.034711940227697795	0	-0.00230991
2007-11-11	0.0444874	0.0468307	0	-0.0023433
2007-11-12	0.030029726819382326	0.032397384393704855	0	-0.00236766
2007-11-13	0.00668169	0.00905062	0	-0.00236893
2007-11-14	0.00483768	0.00733871	0	-0.00250102
2007-11-15	0.00483785	0.00731828	0	-0.00248043
2007-11-16	0.00339834	0.00595541	0	-0.00255707
2007-11-17	0.00117493	0.00376139	0	-0.00258646
2007-11-18	-0.00324288	-0.000669362	0	-0.00257352
2007-11-19	-0.00397601	-0.00129117	0	-0.00268484
2007-11-20	0.00734202	0.010069766534270488	0	-0.00272774
2007-11-21	0.00861417	0.011452865276588807	0	-0.0028387
2007-11-22	0.00615738	0.00897072	0	-0.00281334
2007-11-23	0.010103508147887439	0.012996778396998346	0	-0.00289327
2007-11-24	0.018242432142909965	0.021220190588176438	0	-0.00297776
2007-11-25	0.0153887	0.0184065	0	-0.00301783
2007-11-26	0.019420433337886484	0.022443119316624186	0	-0.00302269
2007-11-27	0.025707696584263393	0.028792465305721496	0	-0.00308477
2007-11-28	0.046032354974945726	0.049119	0	-0.00308669
2007-11-29	0.0762556	0.0794329	0	-0.00317735
2007-11-30	0.1024895469207871	0.10554713343075327	0	-0.00305759
2007-12-01	0.16302413456171708	0.16613335498079634	0	-0.00310922
2007-12-02	0.16607161264282094	0.16925850904823156	0	-0.0031869
2007-12-03	0.16035801937442878	0.16355305400944017	0	-0.00319503
2007-12-04	0.20400486008620783	0.20728486146066624	0	-0.00328
2007-12-05	0.2619128310587711	0.265212	0	-0.00329954
2007-12-06	0.2827806075427444	0.28613433019192264	0	-0.00335372
2007-12-07	0.3017219405445394	0.3051294307333154	0	-0.00340749
2007-12-08	0.31700704766853977	0.3204846270529277	0	-0.00347758
2007-12-09	0.3321547252768094	0.3356332187923375	0	-0.00347849
2007-12-10	0.3597367424903964	0.3632823302366957	0	-0.00354559
2007-12-11	0.37847837127247624	0.3820612623028327	0	-0.00358289
2007-12-12	0.3649432139079934	0.36854049799988503	0	-0.00359728
2007-12-13	0.3892913124294762	0.3930035810817397	0	-0.00371227
2007-12-14	0.37755199482804586	0.3813173950619977	0	-0.0037654
2007-12-15	0.3337440637900793	0.3375551576389453	0	-0.00381109
2007-12-16	0.29163641727623857	0.295423	0	-0.00378624
2007-12-17	0.22804246835437994	0.23188046861093906	0	-0.003838
2007-12-18	0.1685374691066647	0.1723779671052707	0	-0.0038405
2007-12-19	0.066458	0.0703844	0	-0.00392642
2007-12-20	0.11059568985725245	0.11453972689921003	0	-0.00394404
2007-12-21	0.0807429	0.084713	0	-0.00397011
2007-12-22	0.0947582	0.0986388	0	-0.00388061
2007-12-23	0.060820325211511816	0.0647931	0	-0.00397277
2007-12-24	0.012422330295207878	0.016317734687395877	0	-0.0038954
2007-12-25	-0.0126582	-0.00866887	0	-0.00398936
2007-12-26	0.00730658	0.011439328100456177	0	-0.00413275
2007-12-27	0.0757771	0.0813966	0	-0.00561944
2007-12-28	0.13993865559240143	0.14795310888536142	0	-0.00801445
2007-12-29	0.17050237314519512	0.17794866059277767	0	-0.00744629
2007-12-30	0.17246724250227746	0.17006794038107007	0	0.0023993
2007-12-31	0.16711477911504757	0.1636252719923477	0	0.00348951
2008-01-01	0.16986080725147437	0.1658362858222727	0	0.00402452
2008-01-02	0.20251309175012608	0.19904952740695744	0	0.00346356
2008-01-03	0.19195448247827904	0.18840677401308564	0	0.00354771
2008-01-04	0.25650255456224397	0.25369824505137817	0	0.00280431
2008-01-05	0.32844357847186084	0.3240057638300222	0	0.00443781
2008-01-06	0.36839178104484793	0.37044328342734306	0	-0.0020515
2008-01-07	0.44046919984235716	0.4517730148621068	0	-0.0113038
2008-01-08	0.4468241074784041	0.46522	0	-0.0183955
2008-01-09	0.4677954248851856	0.4932661144878854	0	-0.0254707
2008-01-10	0.46026394739945165	0.4950278605027156	0	-0.0347639
2008-01-11	0.47269903888612924	0.5263998872263494	0	-0.0537008
2008-01-12	0.4748049902586571	0.5451348251989878	0	-0.0703298
2008-01-13	0.4577600211012998	0.5427152008404131	0	-0.0849552
2008-01-14	0.44645326487212605	0.5452827495850118	0	-0.0988295
2008-01-15	0.5199707968934257	0.6371929093730374	0	-0.117222
2008-01-16	0.6758467417787584	0.7983214037707426	0	-0.122475
2008-01-17	0.6467663187061845	0.7911817415460524	0	-0.144415
2008-01-18	0.6370077847593802	0.7971560072528941	0	-0.160148
2008-01-19	0.6142373457346633	0.8004261276225993	0	-0.186189
2008-01-20	0.5655535052690925	0.7648236846362935	0	-0.19927
2008-01-21	0.6111237472859596	0.8464462988819612	0	-0.235323
2008-01-22	0.7050481959957737	0.9527352117482928	0	-0.247687
2008-01-23	0.7217848891652028	1.0019453128564244	0	-0.28016
2008-01-24	0.6890489268269198	0.9925455154877868	0	-0.303497
2008-01-25	0.6199448387729103	0.948823	0	-0.328879
2008-01-26	0.5686513347234836	0.9271168367983322	0	-0.358466
2008-01-27	0.5321090357314442	0.9099478230513028	0	-0.377839
2008-01-28	0.5608613001135061	0.9432600750210777	0	-0.382399
2008-01-29	0.5724448391349601	0.9605955401320868	0	-0.388151
2008-01-30	0.5167426891073281	0.9214064161258906	0	-0.404664
2008-01-31	0.49033554500696586	0.9266940054086075	0	-0.436358
2008-02-01	0.7736117692271679	1.1751153784252146	0	-0.401504
2008-02-02	0.6870068223813662	1.0756309192984048	0	-0.388624
2008-02-03	0.5616506690472918	0.9765798781166557	0	-0.414929
2008-02-04	0.5433389053329273	0.962674	0	-0.419335
2008-02-05	0.6204854564235813	1.0130832363979807	0	-0.392598
2008-02-06	0.6430550822403326	1.0502572273352897	0	-0.407202
2008-02-07	0.6323452213187375	1.0735099966712076	0	-0.441165
2008-02-08	0.6156361064138716	1.0414543437575146	0	-0.425818
2008-02-09	0.5596473838758191	1.0311695765815099	0	-0.471522
2008-02-10	0.5195204275787783	0.9970740650281458	0	-0.477554
2008-02-11	0.5331514748241452	0.9900022620689487	0	-0.456851
2008-02-12	0.5344504442623217	1.0006171771026375	0	-0.466167
2008-02-13	0.5249546025747439	1.0356337146419152	0	-0.510679
2008-02-14	0.5329590657092255	1.0339559509015732	0	-0.500997
2008-02-15	0.4810406803091502	0.9751210735604267	0	-0.49408
2008-02-16	0.45789719354280145	0.9717587702869521	0	-0.513862
2008-02-17	0.44871924711765976	0.96818	0	-0.519461
2008-02-18	0.4816309353851742	1.015407323512416	0	-0.533776
2008-02-19	0.5766165276110425	1.0879581008473571	0	-0.511342
2008-02-20	0.489974	1.0198372872983135	0	-0.529863
2008-02-21	0.4763131918815554	1.0188680307538538	0	-0.542555
2008-02-22	0.6235547225028087	1.1609721293093698	0	-0.537417
2008-02-23	0.558596	1.1150681767373902	0	-0.556473
2008-02-24	0.588591	1.1630518292520557	0	-0.574461
2008-02-25	0.6439397300561529	1.210918301435847	0	-0.566979
2008-02-26	0.5839354111371607	1.145449932981027	0	-0.561515
2008-02-27	0.6163906960439586	1.155911444747762	0	-0.539521
2008-02-28	0.5416236017088906	1.0893026665616536	0	-0.547679
2008-02-29	0.7323240189965351	1.2261794917381614	0	-0.493855
2008-03-01	0.709783	1.231116285097976	0	-0.521333
2008-03-02	0.6751952160318847	1.1938640412919987	0	-0.518669
2008-03-03	0.6917509739429951	1.194019593310504	0	-0.502269
2008-03-04	0.6675380635301275	1.1342455360023513	0	-0.466707
2008-03-05	0.643976	1.0968393684703903	0	-0.452863
2008-03-06	0.5789747942439554	1.029711861883903	0	-0.450737
2008-03-07	0.6889051410237841	1.166752082548629	0	-0.477847
2008-03-08	0.7580917767484416	1.2405533958274853	0	-0.482462
2008-03-09	0.8172449413188556	1.2787719047988197	0	-0.461527
2008-03-10	0.8333273179066981	1.2698374568566355	0	-0.43651
2008-03-11	0.8177294483455977	1.279333711475829	0	-0.461604
2008-03-12	0.6608668803348596	1.1547882055958802	0	-0.493921
2008-03-13	0.7033847120533436	1.1432303672088597	0	-0.439846
2008-03-14	0.7597221038139379	1.2169810754320023	0	-0.457259
2008-03-15	0.7162531600254032	1.2071184275907227	0	-0.490865
2008-03-16	0.8777670392141381	1.3462047387801206	0	-0.468438
2008-03-17	0.8665291206489387	1.3234858955239521	0	-0.456957
2008-03-18	0.7273897407381698	1.1848263698505843	0	-0.457437
2008-03-19	0.6325619993440741	1.148561433810752	0	-0.515999
2008-03-20	0.7128280820462564	1.2400051455453054	2.76651835547439e-07	-0.527177
2008-03-21	0.624362	1.1593491089441774	0.00250089	-0.537488
2008-03-22	0.38256877529162925	0.8736361971475181	0.019289658314283635	-0.510357
2008-03-23	0.14509726592486982	0.6247321685082359	0.051475500349523244	-0.53111
2008-03-24	-0.551371	-0.215636	0.2579375156120009	-0.593672
2008-03-25	-0.651868	-0.517697	0.45208482508545983	-0.586255
2008-03-26	-0.597228	-0.61271	0.6027054874161336	-0.587224
2008-03-27	-0.633648	-0.776998	0.7026489812647884	-0.559299
2008-03-28	-0.541705	-0.782159	0.8059891986606331	-0.565535
2008-03-29	-0.379468	-0.840066	1.026830489845884	-0.566232
2008-03-30	-0.372961	-1.02249	1.1881452433359616	-0.538615
2008-03-31	-0.458035	-1.18792	1.2889120219789512	-0.559029
2008-04-01	-0.429277	-1.27338	1.3447741162205122	-0.500675
2008-04-02	-0.426756	-1.35552	1.42829	-0.499522
2008-04-03	-0.408327	-1.42877	1.5412907486904672	-0.520847
2008-04-04	-0.46903	-1.55245	1.6289611276447287	-0.545537
2008-04-05	-0.607915	-1.68971	1.5768534411873167	-0.49506
2008-04-06	-0.662725	-1.69611	1.478156142133769	-0.444772
2008-04-07	-0.530591	-1.74152	1.478544630969654	-0.267617
2008-04-08	-0.426399	-1.79614	1.41788	-0.0481371
2008-04-09	-0.37596	-1.84264	1.2712621307999012	0.19541535744187033
2008-04-10	-0.281233	-1.84607	1.2719349685802246	0.29289899641418643
2008-04-11	-0.227537	-1.86908	1.2766228382944065	0.3649220410969754
2008-04-12	-0.243098	-1.85854	1.2221901162145525	0.393255
2008-04-13	-0.207237	-1.84545	1.2242539764707883	0.41395408068504097
2008-04-14	-0.142094	-1.81806	1.2292944084429522	0.44666927718515964
2008-04-15	-0.081401	-1.77346	1.2254263680894948	0.4666311750619415
2008-04-16	-0.0407249	-1.78278	1.2392890359315012	0.5027660328710752
2008-04-17	-0.00370668	-1.79288	1.2392346189994425	0.5499365216752459
2008-04-18	0.025940460898046025	-1.79681	1.2290842134137168	0.5936689686113668
2008-04-19	-0.0207081	-1.8134	1.1549629441914662	0.6377311226694198
2008-04-20	-0.0848504	-1.78996	1.0664927486460878	0.6386186258894774
2008-04-21	-0.0622341	-1.75328	1.0577155791128272	0.6333349174413765
2008-04-22	0.0275678	-1.7252	1.10996	0.6428085205322935
2008-04-23	0.0783388	-1.73444	1.1271549125001512	0.6856276042652539
2008-04-24	0.0487177	-1.73846	1.087716087847388	0.6994616300284652
2008-04-25	0.0662301	-1.74121	1.0815937668634068	0.7258419697272208
2008-04-26	0.10003006730190922	-1.73274	1.0661545908469436	0.7666200459335417
2008-04-27	0.0895062	-1.72761	1.0090935186352237	0.8080258886968225
2008-04-28	0.11874090279109417	-1.71738	0.9712842631145951	0.8648354890813176
2008-04-29	0.23043758693626637	-1.70405	0.90639	1.0281008134796115
2008-04-30	0.31127367940212813	-1.6901	0.8412982020154564	1.1600779465533584
2008-05-01	0.42818245284220935	-1.68603	0.7655329065497132	1.3486775132650684
2008-05-02	0.6197773435863783	-1.69412	0.6217746231324756	1.6921193101029444
2008-05-03	0.8996164585603894	-1.67933	0.2267792315559633	2.3521655113949964
2008-05-04	0.9428812078619548	-1.69423	0.0268682	2.610242714024846
2008-05-05	1.0647631536720683	-1.66008	-0.105968	2.830815437230099
2008-05-06	1.0988089765098494	-1.63887	-0.189467	2.927146759319991
2008-05-07	1.1609376952765742	-1.64026	-0.233837	3.035036389989424
2008-05-08	1.2338001838561308	-1.65273	-0.292806	3.1793332478651086
2008-05-09	1.2391710664749493	-1.6838	-0.392414	3.3153848076764576
2008-05-10	1.2341369747181274	-1.70362	-0.494069	3.431827040186296
2008-05-11	1.2329868989978383	-1.71389	-0.57797	3.524847843186897
2008-05-12	1.2226150705336947	-1.73356	-0.664881	3.6210562338685293
2008-05-13	1.1863258749587602	-1.74367	-0.762726	3.692723467003447
2008-05-14	1.1463405091451349	-1.75029	-0.837097	3.733722283048261
2008-05-15	1.1233618072444105	-1.75609	-0.879694	3.7591465732591813
2008-05-16	1.1825501828288547	-1.74714	-0.935201	3.8648919899252756
2008-05-17	1.1357561555484446	-1.76635	-1.01827	3.9203828965473204
2008-05-18	1.0881579893099587	-1.77863	-1.08013	3.9469145911991492
2008-05-19	1.081551109244248	-1.78293	-1.12525	3.9897348642569983
2008-05-20	1.04259	-1.79609	-1.17674	4.015421764676865
2008-05-21	0.9392972995183397	-1.81034	-1.29403	4.043669564400611
2008-05-22	0.8851415944817793	-1.85555	-1.36774	4.108430689435486
2008-05-23	0.9661315915989066	-1.83524	-1.37205	4.173425986233935
2008-05-24	0.9021785698167197	-1.85288	-1.42674	4.181792351969881
2008-05-25	0.866441	-1.86232	-1.46268	4.191442277071754
2008-05-26	0.8698	-1.8651	-1.48598	4.220885559411632
2008-05-27	0.835851	-1.87665	-1.53793	4.25042
2008-05-28	0.7948086196382707	-1.89137	-1.55888	4.245055678515868
2008-05-29	0.8608944075404867	-1.88162	-1.57224	4.314746385979387
2008-05-30	0.8077218255761434	-1.90144	-1.63699	4.346152197252701
2008-05-31	0.7292646032065839	-1.92309	-1.68157	4.33393
2008-06-01	0.7279102541572762	-1.91688	-1.68932	4.3341085633942535
2008-06-02	0.7227178049447751	-1.92303	-1.71548	4.361228289650183
2008-06-03	0.7042175060878213	-1.93371	-1.74672	4.3846532890451115
2008-06-04	0.8052829286013052	-1.8098	-1.77123	4.386317631475472
2008-06-05	0.819134	-1.81535	-1.79679	4.4312761273493875
2008-06-06	0.8019592756637604	-1.83074	-1.83425	4.466952825955845
2008-06-07	0.7340186418243615	-1.85274	-1.90776	4.494518349712836
2008-06-08	0.7435682577334326	-1.88337	-1.88366	4.510596610005985
2008-06-09	0.7899955464223378	-1.84616	-1.93282	4.568969097574362
2008-06-10	0.7337249723389663	-1.87467	-1.99268	4.601078770777954
2008-06-11	0.7440049680057235	-1.88224	-2.00572	4.631965076975782
2008-06-12	0.7899011291731233	-1.87677	-2.04586	4.712525183879567
2008-06-13	0.7440740712279483	-1.89223	-2.1105	4.746804886571284
2008-06-14	0.7651963171704645	-1.90582	-2.11349	4.784507027775708
2008-06-15	0.8510006429068611	-1.89887	-2.10941	4.859273535076598
2008-06-16	0.9058847189298893	-1.91565	-2.15937	4.980904370230656
2008-06-17	0.8575079799067105	-1.95997	-2.23037	5.047843521834541
2008-06-18	0.8555144740161955	-1.97776	-2.24879	5.082057516060149
2008-06-19	0.8889094271255473	-1.9754	-2.26551	5.129818776621372
2008-06-20	0.9222472090610685	-1.98299	-2.27671	5.181943232141742
2008-06-21	0.895717	-1.99275	-2.30125	5.189717850736694
2008-06-22	0.9096816676304851	-1.99628	-2.2986	5.20456
2008-06-23	0.905042	-2.00447	-2.30883	5.218343317746077
2008-06-24	0.9465996106980326	-2.01229	-2.30287	5.26176
2008-06-25	1.0151939475078562	-2.02758	-2.32357	5.3663450942356015
2008-06-26	0.9765303799081613	-2.05104	-2.35877	5.386341924720095
2008-06-27	0.9350090394065829	-2.06172	-2.37732	5.374050392673467
2008-06-28	0.8840112674841683	-2.06398	-2.37299	5.32098
2008-06-29	0.9273262728843141	-2.05198	-2.32605	5.305349057658425
2008-06-30	0.9629516778814837	-2.05436	-2.31087	5.328186790338513
2008-07-01	0.9620191902339394	-2.05684	-2.29732	5.316185143408027
2008-07-02	0.9842446629162422	-2.049	-2.26166	5.294904251344049
2008-07-03	1.0747561429667378	-2.05144	-2.23193	5.358122098343694
2008-07-04	0.9100812261660689	-2.06744	-2.25947	5.236987150287309
2008-07-05	0.7807186930771053	-2.02372	-2.12926	4.9337032550090685
2008-07-06	0.9989475111808641	-1.96805	-1.98601	4.953003777317384
2008-07-07	1.0991319826264498	-1.95194	-1.8916	4.942675634341967
2008-07-08	1.178436791554085	-1.93868	-1.82728	4.944402188016389
2008-07-09	1.2188343062251037	-1.92894	-1.79159	4.939367918470699
2008-07-10	1.2579765894346235	-1.93155	-1.75421	4.94373
2008-07-11	1.3226219692922978	-1.92871	-1.69669	4.948021657631838
2008-07-12	1.4572256333172877	-1.92836	-1.63649	5.02207
2008-07-13	1.335572829645359	-1.94736	-1.6756	4.958530582048269
2008-07-14	1.371727712776658	-1.92402	-1.55031	4.84606
2008-07-15	1.5031422000537198	-1.92356	-1.48616	4.912858633029436
2008-07-16	1.3060240939679821	-1.8934	-1.4025	4.601928285553425
2008-07-17	1.4667916186782586	-1.85588	-1.20022	4.522893795361113
2008-07-18	1.8367630811888604	-1.83227	-0.989828	4.65886
2008-07-19	1.791450053203138	-1.89218	-1.08733	4.770969440653159
2008-07-20	1.2845545310232085	-1.89013	-1.22116	4.395843408102946
2008-07-21	1.1518080610798784	-1.99046	-0.815544	3.9578141264587567
2008-07-22	1.291643046437966	-2.02298	-0.610966	3.9255841803917284
2008-07-23	0.9721607740160745	-1.98772	-0.573574	3.5334513212081027
2008-07-24	1.0189703001852246	-1.98446	-0.270426	3.273857042366129
2008-07-25	1.0506915017428011	-1.99308	-0.0603929	3.104162951845655
2008-07-26	0.9814970871555397	-1.97522	0.30613782096334485	2.6505787642490106
2008-07-27	0.6190382271110744	-2.01175	0.4164677986948255	2.2143170744678837
2008-07-28	-0.108448	-1.96522	0.7562804295505449	1.1004931536544618
2008-07-29	-0.210817	-1.97448	1.000780080749936	0.762883
2008-07-30	-0.478395	-1.96754	0.9075974360419811	0.5815475306341932
2008-07-31	-0.550114	-1.90115	0.9339477319829271	0.4170928903141579
2008-08-01	-0.183901	-1.82624	1.2924138404290526	0.3499247125473355
2008-08-02	-0.0487846	-1.91771	1.423426240010812	0.4454997000366158
2008-08-03	-0.620705	-1.94763	1.0000761849982616	0.3268503498027191
2008-08-04	-0.650087	-1.88983	1.0234529542241397	0.21628666712613584
2008-08-05	-0.710071	-1.85418	1.0069474061303538	0.13716226561632405
2008-08-06	-0.856055	-1.74972	0.9698387056079374	-0.0761701
2008-08-07	-0.899279	-1.62087	0.9406579855407851	-0.21907
2008-08-08	-0.982342	-1.50727	0.7567552718985279	-0.231824
2008-08-09	-1.00931	-1.37955	0.5994031977530604	-0.229167
2008-08-10	-1.12479	-1.28872	0.3836511468040887	-0.219714
2008-08-11	-1.16206	-1.13491	0.18270559278842294	-0.209846
2008-08-12	-0.938817	-0.783638	0.040877	-0.196056
2008-08-13	-0.423175	-0.242636	1.9784724753502e-05	-0.180559
2008-08-14	-0.44559	-0.327734	0	-0.117856
2008-08-15	-0.373982	-0.291385	0	-0.0825964
2008-08-16	-0.336394	-0.257516	0	-0.0788785
2008-08-17	-0.25038	-0.174847	0	-0.0755334
2008-08-18	-0.190521	-0.109592	0	-0.0809292
2008-08-19	-0.162387	-0.0859342	0	-0.0764532
2008-08-20	-0.20517	-0.097362	0	-0.107808
2008-08-21	-0.222119	-0.0224452	0	-0.199674
2008-08-22	-0.189377	-0.0128271	0	-0.17655
2008-08-23	-0.171494	-0.00285873	0	-0.168635
2008-08-24	-0.191142	0.00613892	0	-0.197281
2008-08-25	-0.180312	-0.0130069	0	-0.167306
2008-08-26	-0.280513	-0.0640809	0	-0.216432
2008-08-27	-0.234126	-0.00999165	0	-0.224135
2008-08-28	-0.0972485	0.12324480810699741	0	-0.220493
2008-08-29	-0.0462877	0.149055	0	-0.195342
2008-08-30	-0.0798624	0.1025140854004217	0	-0.182376
2008-08-31	-0.207596	-0.0340134	0	-0.173582
2008-09-01	-0.430728	-0.254566	0	-0.176162
2008-09-02	-0.598383	-0.378881	0	-0.219502
2008-09-03	-0.575928	-0.359007	0	-0.216921
2008-09-04	-0.572576	-0.340232	0	-0.232345
2008-09-05	-0.588848	-0.349005	0	-0.239843
2008-09-06	-0.537909	-0.279573	0	-0.258336
2008-09-07	-0.586315	-0.334377	0	-0.251937
2008-09-08	-0.758852	-0.520296	0	-0.238556
2008-09-09	-0.710033	-0.496392	0	-0.213641
2008-09-10	-0.701059	-0.508244	0	-0.192815
2008-09-11	-0.639323	-0.4788	0	-0.160522
2008-09-12	-0.622543	-0.492764	0	-0.129779
2008-09-13	-0.598095	-0.487783	0	-0.110312
2008-09-14	-0.541133	-0.459165	0	-0.0819673
2008-09-15	-0.449003	-0.409837	0	-0.0391652
2008-09-16	-0.38972	-0.3727	0	-0.0170196
2008-09-17	-0.351823	-0.354579	0	0.00275603
2008-09-18	-0.305103	-0.309241	0	0.00413768
2008-09-19	-0.284469	-0.28724	0	0.00277023
2008-09-20	-0.291539	-0.289968	0	-0.0015713
2008-09-21	-0.277915	-0.275085	0	-0.00282976
2008-09-22	-0.304681	-0.301755	0	-0.0029261
2008-09-23	-0.320952	-0.317949	0	-0.00300311
2008-09-24	-0.31948	-0.31651	0	-0.00297058
2008-09-25	-0.315414	-0.312473	0	-0.00294096
2008-09-26	-0.277626	-0.274815	0	-0.00281056
2008-09-27	-0.262012	-0.259147	0	-0.00286513
2008-09-28	-0.228014	-0.2252	0	-0.00281463
2008-09-29	-0.199593	-0.196653	0	-0.00293944
2008-09-30	-0.169507	-0.166615	0	-0.00289213
2008-10-01	-0.121408	-0.118464	0	-0.00294421
2008-10-02	-0.113673	-0.110731	0	-0.00294235
2008-10-03	-0.00546024	-0.00260298	0	-0.00285726
2008-10-04	-0.0228201	-0.0198884	0	-0.00293169
2008-10-05	-0.0588451	-0.0560123	0	-0.00283276
2008-10-06	-0.0741228	-0.0712402	0	-0.00288265
2008-10-07	-0.0615656	-0.0586935	0	-0.00287207
2008-10-08	-0.0735236	-0.0706717	0	-0.00285191
2008-10-09	-0.0715363	-0.0687285	0	-0.00280771
2008-10-10	-0.0705459	-0.0677025	0	-0.00284331
2008-10-11	-0.085499	-0.0826939	0	-0.00280504
2008-10-12	-0.0741124	-0.0712877	0	-0.00282474
2008-10-13	-0.0852067	-0.0823997	0	-0.00280696
2008-10-14	-0.0811721	-0.0785292	0	-0.00264285
2008-10-15	-0.0803474	-0.0776578	0	-0.00268963
2008-10-16	-0.0805963	-0.0777856	0	-0.00281068
2008-10-17	-0.0768989	-0.0741711	0	-0.00272779
2008-10-18	-0.0729811	-0.0703178	0	-0.00266331
2008-10-19	-0.070045	-0.0671944	0	-0.00285059
2008-10-20	-0.0639194	-0.061176	0	-0.00274343
2008-10-21	-0.0585766	-0.0557564	0	-0.00282021
2008-10-22	-0.0521525	-0.0492665	0	-0.00288602
2008-10-23	-0.0449623	-0.042191	0	-0.00277128
2008-10-24	-0.0299508	-0.0269662	0	-0.00298462
2008-10-25	-0.0161027	-0.0132351	0	-0.00286754
2008-10-26	-0.000103958	0.00292405	0	-0.00302801
2008-10-27	0.00660562	0.0094875	0	-0.00288188
2008-10-28	0.012500347996131589	0.015524868330864085	0	-0.00302452
2008-10-29	0.012226676254730555	0.015118807528467828	0	-0.00289213
2008-10-30	0.00608279	0.00911014	0	-0.00302735
2008-10-31	0.013952378127384087	0.0168426	0	-0.00289018
2008-11-01	0.0360597	0.0389681	0	-0.00290844
2008-11-02	0.037004095930387004	0.0399917	0	-0.00298756
2008-11-03	0.037506580814798504	0.0404785	0	-0.00297187
2008-11-04	0.036733	0.039830328212809324	0	-0.00309732
2008-11-05	0.0438365	0.046896167974480776	0	-0.00305962
2008-11-06	0.0209156	0.0238994	0	-0.00298374
2008-11-07	0.000576833	0.00371829	0	-0.00314146
2008-11-08	-0.00562494	-0.00246251	0	-0.00316243
2008-11-09	-0.00691591	-0.0038249	0	-0.00309101
2008-11-10	-0.0137864	-0.0106311	0	-0.00315532
2008-11-11	-0.0121588	-0.00890366	0	-0.00325512
2008-11-12	-0.0101282	-0.00689605	0	-0.00323218
2008-11-13	-0.005088	-0.00192783	0	-0.00316017
2008-11-14	0.004901	0.00801621	0	-0.00311521
2008-11-15	0.00264855	0.00594906	0	-0.00330051
2008-11-16	0.0336778	0.036950836832294116	0	-0.00327299
2008-11-17	0.0512016	0.0545592	0	-0.00335758
2008-11-18	0.0486189	0.0519277	0	-0.00330883
2008-11-19	0.049099678734917246	0.0524325	0	-0.0033328
2008-11-20	0.060278301921966135	0.0636334	0	-0.00335512
2008-11-21	0.0674893	0.0708763	0	-0.00338708
2008-11-22	0.0845179	0.0879323	0	-0.00341441
2008-11-23	0.0934413	0.0968765	0	-0.00343527
2008-11-24	0.0916194	0.0951268	0	-0.00350741
2008-11-25	0.0955186	0.0989952	0	-0.00347651
2008-11-26	0.10857557531812244	0.11210129561529154	0	-0.00352572
2008-11-27	0.13988294229773726	0.14331709005772536	0	-0.00343415
2008-11-28	0.14133305655603307	0.14476073340163606	0	-0.00342768
2008-11-29	0.1518466206946569	0.1552899575002983	0	-0.00344334
2008-11-30	0.1656942141488586	0.16924395723475158	0	-0.00354974
2008-12-01	0.16424468034568088	0.16793631187606406	0	-0.00369163
2008-12-02	0.18693851882857163	0.19038584651643375	0	-0.00344733
2008-12-03	0.22245069080351423	0.2259310557960298	0	-0.00348036
2008-12-04	0.24155783685775012	0.24499031444980918	0	-0.00343248
2008-12-05	0.2379920559708647	0.2415903390221059	0	-0.00359828
2008-12-06	0.24054599644235622	0.2442745796643013	0	-0.00372858
2008-12-07	0.2831569298302248	0.28669537229532416	0	-0.00353844
2008-12-08	0.32493499549979893	0.3285101630442008	0	-0.00357517
2008-12-09	0.3443325150001743	0.34785518281337374	0	-0.00352267
2008-12-10	0.3406209180972342	0.3442690842268584	0	-0.00364817
2008-12-11	0.4175082883705681	0.42115511781645076	0	-0.00364683
2008-12-12	0.48767892351320674	0.491213	0	-0.00353359
2008-12-13	0.4847123528050022	0.4882295800522206	0	-0.00351723
2008-12-14	0.46017204915696963	0.46374355773392034	0	-0.00357151
2008-12-15	0.42862663724652256	0.43228576625582815	0	-0.00365913
2008-12-16	0.41770598159730593	0.4214195851261263	0	-0.0037136
2008-12-17	0.4084416179417208	0.41197448826162125	0	-0.00353287
2008-12-18	0.5402383896067158	0.5437718073626927	0	-0.00353342
2008-12-19	0.5781269899291035	0.5827310644091724	0	-0.00460407
2008-12-20	0.5197339670002923	0.52748	0	-0.00774597
2008-12-21	0.4546434935007453	0.4492114109354469	0	0.00543208
2008-12-22	0.3797571978959174	0.37403833552021887	0	0.00571886
2008-12-23	0.4122999727355548	0.4094915456957998	0	0.00280843
2008-12-24	0.4289114143569373	0.42448634797854534	0	0.00442507
2008-12-25	0.4428061388538877	0.4366146877817261	0	0.00619145
2008-12-26	0.47774889170869755	0.47816323685915446	0	-0.000414345
2008-12-27	0.466359	0.47813215067060355	0	-0.0117733
2008-12-28	0.3890345746404017	0.4136869359348802	0	-0.0246524
2008-12-29	0.3759113274920862	0.4102746106233263	0	-0.0343633
2008-12-30	0.4963017012923878	0.5392087558649987	0	-0.0429071
2008-12-31	0.5772185067896404	0.6285609463972375	0	-0.0513424
2009-01-01	0.5449022920037916	0.6191730930645434	0	-0.0742708
2009-01-02	0.5207386293118159	0.6156223450723644	0	-0.0948837
2009-01-03	0.4463584206778487	0.5507028941863252	0	-0.104344
2009-01-04	0.35990006352109044	0.4832293944720884	0	-0.123329
2009-01-05	0.29085292665765594	0.39773536853072294	0	-0.106882
2009-01-06	0.2618948933077048	0.37975354315973464	0	-0.117859
2009-01-07	0.2642315431326819	0.37777755750718855	0	-0.113546
2009-01-08	0.24001894942354463	0.3613568124862226	0	-0.121338
2009-01-09	0.1954809482519944	0.33704194719209885	0	-0.141561
2009-01-10	0.13726764332872743	0.2800177598351735	0	-0.14275
2009-01-11	0.2923475663281584	0.44032989157278674	0	-0.147982
2009-01-12	0.30497181838359333	0.4371106204681415	0	-0.132139
2009-01-13	0.32261137328952183	0.5013577660899396	0	-0.178746
2009-01-14	0.38235544064194793	0.5768380655275986	0	-0.194483
2009-01-15	0.42080214149724393	0.622496	0	-0.201694
2009-01-16	0.4796693679384796	0.6882619825898914	0	-0.208593
2009-01-17	0.5265310298813854	0.7612656619319886	0	-0.234735
2009-01-18	0.8769042764896011	1.1333576453584313	0	-0.256453
2009-01-19	0.8869825985565787	1.1896260904879847	0	-0.302643
2009-01-20	0.8907913265680092	1.2376712410914064	0	-0.34688
2009-01-21	0.882435	1.2554223058994745	0	-0.372987
2009-01-22	0.999399	1.326600963920988	0	-0.327202
2009-01-23	1.0257212958374429	1.4110102780732006	0	-0.385289
2009-01-24	1.0562694468470304	1.5035380059744807	0	-0.447269
2009-01-25	1.0494900253450758	1.5290504135987968	0	-0.47956
2009-01-26	1.0476727750930208	1.5723668867284102	0	-0.524694
2009-01-27	1.1381846050704345	1.684405626400102	0	-0.546221
2009-01-28	1.0940240111442598	1.6800183598701037	0	-0.585994
2009-01-29	1.2935846544411966	1.8464660803251065	0	-0.552881
2009-01-30	1.2782180778260928	1.8797311591887986	0	-0.601513
2009-01-31	1.2829164674376328	1.8592912417227465	0	-0.576375
2009-02-01	1.2163141949002996	1.8649022246931244	0	-0.648588
2009-02-02	1.144422750008805	1.8360114866650974	0	-0.691589
2009-02-03	1.1400615924010657	1.8383660623812212	0	-0.698304
2009-02-04	0.9991248795364631	1.704622545691939	0	-0.705498
2009-02-05	1.0322758329016477	1.7221790059034905	0	-0.689903
2009-02-06	1.2150664020632922	1.8970915172508018	0	-0.682025
2009-02-07	1.1642133851092602	1.9097746945235525	0	-0.745561
2009-02-08	1.2335928616024963	1.958274499363944	0	-0.724682
2009-02-09	1.4183624411231428	2.1354779641499055	0	-0.717116
2009-02-10	1.0476007571610606	1.7949957388854567	0	-0.747395
2009-02-11	1.130508010265744	1.8369325924810762	0	-0.706425
2009-02-12	1.0984648648385542	1.8078136450450681	0	-0.709349
2009-02-13	1.19916	1.8510879520422252	0	-0.651933
2009-02-14	1.1988854459524179	1.8779298822165231	0	-0.679044
2009-02-15	1.0159902549910196	1.685064954073001	0	-0.669075
2009-02-16	1.0191770099795923	1.682620105097574	0	-0.663443
2009-02-17	0.9482496710495422	1.576412869953381	0	-0.628163
2009-02-18	0.8130259097205896	1.4492486662579391	0	-0.636223
2009-02-19	0.7895887696807529	1.3935274463194975	0	-0.603939
2009-02-20	1.0776068049948373	1.680323751681178	0	-0.602717
2009-02-21	1.0166004232384993	1.6660194765773169	0	-0.649419
2009-02-22	0.9391345439237617	1.5987033315702301	0	-0.659569
2009-02-23	0.837809	1.5336352673244769	1.205584378069137e-08	-0.695826
2009-02-24	0.9545663093894898	1.6280210549614986	0.00137114	-0.674826
2009-02-25	0.8457171609970493	1.5201200855614685	0.010624704992421888	-0.685028
2009-02-26	0.5053912216033474	1.170978848715416	0.013530371758805936	-0.679118
2009-02-27	0.4009274822208405	1.1143809936668128	0.0307689	-0.744222
2009-02-28	-0.252315	0.2612011671207302	0.21925563671231726	-0.732772
2009-03-01	-0.807957	-0.740018	0.6797811251242966	-0.74772
2009-03-02	-0.763319	-0.985608	0.9502112686280598	-0.727922
2009-03-03	-0.750507	-1.11137	1.0697168221653555	-0.708857
2009-03-04	-0.676975	-1.16133	1.1796929880085383	-0.695334
2009-03-05	-0.544317	-1.20426	1.3709425194339853	-0.710996
2009-03-06	-0.481153	-1.32649	1.5484218137414323	-0.703088
2009-03-07	-0.462211	-1.5059	1.7145652084191196	-0.670874
2009-03-08	-0.498491	-1.62824	1.783684740395566	-0.653937
2009-03-09	-0.441548	-1.73785	1.904401414049325	-0.608102
2009-03-10	-0.541849	-1.85458	1.9477248399154863	-0.634994
2009-03-11	-0.534778	-1.94122	2.0026735491126435	-0.596233
2009-03-12	-0.530003	-2.03667	2.069839508657298	-0.563168
2009-03-13	-0.527895	-2.11848	2.117174997927932	-0.526593
2009-03-14	-0.543265	-2.24844	2.095324064978364	-0.390147
2009-03-15	-0.33677	-2.34111	2.0298142915626927	-0.0254757
2009-03-16	-0.238404	-2.46409	1.8575844228778622	0.3680971910735586
2009-03-17	-0.199488	-2.51907	1.7960802417943078	0.5235049481597607
2009-03-18	-0.110948	-2.57858	1.8560591303644338	0.6115728376520513
2009-03-19	-0.0374436	-2.62959	1.8585551531240463	0.7335901479677932
2009-03-20	0.0464567	-2.62178	1.8054566268765415	0.8627766217876801
2009-03-21	0.12630578963098993	-2.63815	1.7735972976137901	0.9908601264274021
2009-03-22	0.2041073504496249	-2.62813	1.725854893231679	1.1063853388943945
2009-03-23	0.31139033092166346	-2.63117	1.6921070118307717	1.2504523368484146
2009-03-24	0.4263827003328977	-2.67209	1.6887589249084662	1.4097147037571287
2009-03-25	0.8350298923149884	-2.72804	1.4879723538573486	2.075098214338898
2009-03-26	1.0725382515837716	-2.77712	1.058010025721784	2.7916447320392757
2009-03-27	1.6507432364210675	-2.8691	0.23742677597502423	4.282413222694069
2009-03-28	1.8957256064652674	-2.85853	-0.158332	4.91259
2009-03-29	2.2148205068476785	-2.86552	-0.46235	5.542691316093004
2009-03-30	2.232017235229876	-2.89234	-0.686229	5.810585876765762
2009-03-31	2.3082820040831287	-2.94688	-0.825089	6.080248907073642
2009-04-01	2.393603534249328	-2.99934	-0.988717	6.3816569543700234
2009-04-02	2.3806496578325937	-3.067	-1.2038	6.651455175675065
2009-04-03	2.359745527817797	-3.11742	-1.4023	6.879468720604476
2009-04-04	2.3752588707865385	-3.17254	-1.54452	7.0923221558526475
2009-04-05	2.399009079831126	-3.21244	-1.70431	7.315751972184241
2009-04-06	2.3911474633023193	-3.25	-1.88009	7.521240022075265
2009-04-07	2.3684489132260342	-3.30271	-2.09969	7.770853131783268
2009-04-08	2.3292215401188754	-3.36333	-2.44062	8.133177015944018
2009-04-09	2.3088650510884623	-3.46325	-2.61093	8.38305
2009-04-10	2.324102236226249	-3.57727	-2.80809	8.709459191163758
2009-04-11	2.363989229308501	-3.61948	-3.02689	9.01036
2009-04-12	2.288814124670292	-3.70615	-3.24635	9.241320951267879
2009-04-13	2.284529347898845	-3.78476	-3.44008	9.509372872657782
2009-04-14	2.1944041696833363	-3.8817	-3.74309	9.819186267899664
2009-04-15	2.1261179902151532	-3.94512	-3.89274	9.963974971306024
2009-04-16	2.0850941446223903	-3.97545	-4.02985	10.090387850738978
2009-04-17	2.144359038334782	-4.02171	-4.15049	10.316565642693648
2009-04-18	2.179129470781387	-4.11288	-4.31079	10.602805116223632
2009-04-19	2.100926661229625	-4.20692	-4.55575	10.863599279766689
2009-04-20	2.00314	-4.2942	-4.72525	11.022593901340954
2009-04-21	1.9559630948324038	-4.37119	-4.88896	11.216113187032873
2009-04-22	1.95244	-4.46047	-5.05114	11.464050654139417
2009-04-23	1.8580434975577447	-4.5509	-5.26946	11.678409820474315
2009-04-24	1.6946242644259577	-4.64706	-5.42169	11.763378958688387
2009-04-25	1.7403788000468907	-4.66748	-5.45136	11.859215801459651
2009-04-26	1.7787113930101697	-4.68709	-5.53976	12.005562368139516
2009-04-27	1.7565496393355762	-4.73973	-5.66981	12.166088453863578
2009-04-28	1.6907964037961136	-4.81173	-5.77804	12.280568724248639
2009-04-29	1.844963869760944	-4.84718	-5.84456	12.536700077509305
2009-04-30	1.9051850324197428	-4.92863	-6.05787	12.891691743533277
2009-05-01	1.771863500795762	-5.01997	-6.20363	12.995467834687924
2009-05-02	1.870626621485334	-5.06067	-6.32506	13.256357075415876
2009-05-03	1.726161635551735	-5.16694	-6.53777	13.430869978609147
2009-05-04	1.6672172567407255	-5.20946	-6.56195	13.438632390119487
2009-05-05	1.7821125222474272	-5.19821	-6.62101	13.60133291525477
2009-05-06	1.853531658705009	-5.23551	-6.68954	13.778585795528437
2009-05-07	1.9286928487873052	-5.27497	-6.75076	13.954427717903995
2009-05-08	1.9153674572945718	-5.30893	-6.90817	14.132464136833823
2009-05-09	1.5644716946834567	-5.37175	-7.29164	14.227863470948394
2009-05-10	1.8088007406187856	-5.39337	-7.19024	14.392407526098118
2009-05-11	1.8959411755780256	-5.44585	-7.30224	14.644023385433167
2009-05-12	1.7835238842283871	-5.52338	-7.49504	14.801949658992916
2009-05-13	1.5828023599553234	-5.57951	-7.57026	14.732565372886139
2009-05-14	1.5679961053224858	-5.57659	-7.54102	14.685613498564617
2009-05-15	1.576798122051919	-5.57987	-7.51753	14.67419770228917
2009-05-16	1.6004030586402447	-5.57027	-7.5079	14.67857579027603
2009-05-17	1.589771261731153	-5.55292	-7.49522	14.637912969201755
2009-05-18	1.609844402127445	-5.53651	-7.48368	14.630032294346774
2009-05-19	1.6011357051248236	-5.52733	-7.47524	14.603714359948412
2009-05-20	1.6620194365533578	-5.53809	-7.51177	14.711884385921213
2009-05-21	1.5444124963636678	-5.54551	-7.55792	14.647840943547491
2009-05-22	1.5428309202513244	-5.53357	-7.54777	14.62417653675772
2009-05-23	1.4754606206849985	-5.53254	-7.55316	14.561161022933724
2009-05-24	1.3729044889357915	-5.52324	-7.52292	14.419066669912187
2009-05-25	1.3184844005121974	-5.48785	-7.46338	14.26971327684645
2009-05-26	1.3292399407439373	-5.44417	-7.39154	14.164948279672826
2009-05-27	1.336809173342088	-5.40068	-7.32538	14.062863122656754
2009-05-28	1.4438313964710634	-5.3602	-7.28108	14.085111923648627
2009-05-29	1.3995035707361865	-5.34811	-7.30061	14.048219455821814
2009-05-30	1.3170987521959514	-5.33144	-7.29626	13.944797955151607
2009-05-31	1.2583678790986426	-5.30716	-7.26865	13.834180031321697
2009-06-01	1.2380952740666906	-5.29127	-7.23236	13.761731787419277
2009-06-02	1.2223254839721864	-5.26297	-7.17147	13.656768110096767
2009-06-03	1.1849534505655814	-5.23166	-7.1105	13.527112510327052
2009-06-04	1.1658115385615577	-5.19785	-7.04631	13.409969836635002
2009-06-05	1.181188865284863	-5.17401	-7.01464	13.369842621112326
2009-06-06	1.2482898336480073	-5.14609	-6.96797	13.362355468006212
2009-06-07	1.179020857487746	-5.15552	-7.00497	13.339514348602833
2009-06-08	1.1064929474655987	-5.16258	-6.99655	13.265621793672631
2009-06-09	0.9894227637204267	-5.1525	-6.97639	13.11830981957864
2009-06-10	0.900212	-5.1221	-6.89068	12.912996730442435
2009-06-11	1.0696213428597456	-5.05959	-6.78784	12.917046945279871
2009-06-12	0.9703397120306132	-5.09428	-6.88089	12.945510442394786
2009-06-13	0.8099306100114099	-5.11048	-6.8973	12.817708651063475
2009-06-14	0.8140735715965146	-5.0454	-6.7654	12.624872899805787
2009-06-15	0.8625541817402667	-5.01094	-6.7377	12.611189531682856
2009-06-16	0.5574294312494974	-5.05669	-6.85241	12.466525476995038
2009-06-17	0.3305840116186616	-5.02557	-6.70063	12.056781815520079
2009-06-18	0.3769510016727562	-4.91189	-6.54232	11.83115615961914
2009-06-19	0.5196069033358839	-4.84232	-6.46085	11.822778632383528
2009-06-20	0.24316745922661376	-4.79343	-6.41115	11.447755915333358
2009-06-21	0.030918	-4.71065	-6.30147	11.043043018363896
2009-06-22	-1.97045	-4.64078	-6.22058	8.890911518029991
2009-06-23	-2.66434	-4.59681	-6.10342	8.035887388384657
2009-06-24	-2.52848	-4.51407	-6.00621	7.991796855493441
2009-06-25	-2.22944	-4.43376	-5.89721	8.101520430539207
2009-06-26	-2.19105	-4.35319	-5.81133	7.973465068300325
2009-06-27	-1.97746	-4.29359	-5.7164	8.032532358159928
2009-06-28	-2.08907	-4.22705	-5.64472	7.782692720484476
2009-06-29	-2.19921	-4.16767	-5.55162	7.520080863411409
2009-06-30	-2.24746	-4.06857	-5.44296	7.264065083748344
2009-07-01	-2.144	-3.97747	-5.33945	7.172925651415153
2009-07-02	-2.23596	-3.90495	-5.24457	6.913564722520273
2009-07-03	-2.05387	-3.8411	-5.16534	6.952570284418156
2009-07-04	-1.86857	-3.79005	-5.09373	7.015212725417631
2009-07-05	-0.685826	-3.74401	-5.03953	8.097709935304614
2009-07-06	-0.84579	-3.6882	-4.96641	7.8088153314361035
2009-07-07	-0.24479	-3.62711	-4.88363	8.265947892109162
2009-07-08	0.22410293047279417	-3.57143	-4.81444	8.609975355032265
2009-07-09	0.16162060536332845	-3.51333	-4.734	8.408951220395497
2009-07-10	0.13512112575489255	-3.46229	-4.6653	8.262712778318045
2009-07-11	0.25686498986045425	-3.4095	-4.58973	8.256096503041826
2009-07-12	0.21557432129857457	-3.34039	-4.48819	8.04416
2009-07-13	0.30790393743720745	-3.27226	-4.39203	7.9722
2009-07-14	0.32447223771943356	-3.20183	-4.29313	7.819424271192412
2009-07-15	0.34209588758895304	-3.13337	-4.20255	7.678016561612661
2009-07-16	0.35471470834643615	-3.08222	-4.1308	7.567734708103941
2009-07-17	0.40619511659311947	-3.03037	-4.0565	7.493065852005238
2009-07-18	0.3865675970039719	-2.96593	-3.96511	7.317610845703061
2009-07-19	0.3968615347914968	-2.90234	-3.87062	7.169817106370611
2009-07-20	0.4063037676742143	-2.84045	-3.78852	7.035273706655092
2009-07-21	0.3875339983810866	-2.77432	-3.70604	6.867892684398534
2009-07-22	0.38180995309382837	-2.7003	-3.61515	6.697261070549712
2009-07-23	0.39383575622296174	-2.6304	-3.53292	6.557153566749969
2009-07-24	0.4581146810735719	-2.54359	-3.442	6.443706738072454
2009-07-25	0.5317702623792346	-2.44827	-3.37115	6.351191780607701
2009-07-26	0.5401428219350075	-2.38024	-3.31446	6.234837789192136
2009-07-27	0.532224	-2.30584	-3.24433	6.082387836733892
2009-07-28	0.596993	-2.22819	-3.15954	5.984721138807873
2009-07-29	0.5907215630323615	-2.1714	-3.08438	5.846506941128269
2009-07-30	0.6318151292897065	-2.12741	-3.01683	5.776051487533063
2009-07-31	0.6219045723721743	-2.08893	-2.94948	5.6603180836812435
2009-08-01	0.6060794021312388	-2.04693	-2.88121	5.53422
2009-08-02	0.6163111605143303	-2.01712	-2.80967	5.4431013976362745
2009-08-03	0.6267268386483797	-1.9902	-2.734	5.350929969147693
2009-08-04	0.6403000088438926	-1.95871	-2.66805	5.267063756700202
2009-08-05	0.6500404747076516	-1.93256	-2.61716	5.199762637636303
2009-08-06	0.619445	-1.90888	-2.54659	5.074914758301124
2009-08-07	0.6188151300796552	-1.88012	-2.47221	4.971152443493867
2009-08-08	0.6259156228352696	-1.85063	-2.40166	4.878210807241928
2009-08-09	0.6282709162678612	-1.81732	-2.32588	4.771468122534072
2009-08-10	0.659121	-1.78001	-2.2494	4.688529088277122
2009-08-11	0.6922816797147595	-1.74837	-2.1785	4.619150322099278
2009-08-12	0.7126811704126657	-1.72623	-2.1214	4.560316286068428
2009-08-13	0.7334124713441859	-1.69725	-2.05454	4.4852
2009-08-14	0.74681	-1.66834	-1.98839	4.403530990056665
2009-08-15	0.740427	-1.64835	-1.92506	4.313838401382734
2009-08-16	0.7389619696274385	-1.63411	-1.85411	4.227186559540753
2009-08-17	0.7654941920931662	-1.616	-1.76834	4.14983
2009-08-18	0.7835053796374467	-1.60154	-1.69771	4.082757225641269
2009-08-19	0.7672374578925036	-1.58257	-1.62577	3.9755736062340703
2009-08-20	0.7405603427411145	-1.5592	-1.5357	3.8354572499752018
2009-08-21	0.6836679791199938	-1.52458	-1.44462	3.652868993396027
2009-08-22	0.6471760796958481	-1.47441	-1.31106	3.432648846277289
2009-08-23	0.7173952100433536	-1.40564	-1.10314	3.226182462518983
2009-08-24	0.7355655494879363	-1.34427	-0.9269	3.0067372485014525
2009-08-25	0.6036041670560817	-1.35242	-0.757643	2.7136678965445347
2009-08-26	0.4935628135007186	-1.29638	-0.515349	2.3052927562956467
2009-08-27	0.5105078219875872	-1.26925	-0.2578	2.0375605626458575
2009-08-28	0.3335625593913436	-1.24159	0.058169933479484175	1.5169783314004677
2009-08-29	-0.0815633	-1.22725	0.338187	0.8074997600780222
2009-08-30	-0.335958	-1.21125	0.483427	0.39186945623322555
2009-08-31	-0.433088	-1.18957	0.5054266405279528	0.251053
2009-09-01	-0.494221	-1.15673	0.5177455629162478	0.14475895671384445
2009-09-02	-0.545118	-1.11085	0.5053822339268162	0.060347095719185555
2009-09-03	-0.660905	-1.05519	0.49955812311857484	-0.105275
2009-09-04	-0.719039	-0.96218	0.41648619329788733	-0.173345
2009-09-05	-0.785165	-0.874064	0.26042615946448655	-0.171527
2009-09-06	-0.814769	-0.767714	0.1165245652878758	-0.163579
2009-09-07	-0.687972	-0.561729	0.016891016874414643	-0.143133
2009-09-08	-0.398943	-0.273322	0	-0.125621
2009-09-09	-0.310334	-0.212966	0	-0.0973679
2009-09-10	-0.245112	-0.197048	0	-0.0480634
2009-09-11	-0.195134	-0.147532	0	-0.0476018
2009-09-12	-0.163672	-0.114482	0	-0.0491906
2009-09-13	-0.224033	-0.12553	0	-0.0985033
2009-09-14	-0.213738	-0.0837025	0	-0.130035
2009-09-15	-0.548671	-0.407833	0	-0.140837
2009-09-16	-0.415098	-0.299072	0	-0.116026
2009-09-17	-0.380641	-0.290023	0	-0.0906182
2009-09-18	-0.425411	-0.270009	0	-0.155402
2009-09-19	-0.390826	-0.247016	0	-0.14381
2009-09-20	-0.410129	-0.24336	0	-0.166769
2009-09-21	-0.411136	-0.253707	0	-0.157429
2009-09-22	-0.416872	-0.260771	0	-0.156101
2009-09-23	-0.441526	-0.293517	0	-0.14801
2009-09-24	-0.516052	-0.388078	0	-0.127974
2009-09-25	-0.502139	-0.384489	0	-0.11765
2009-09-26	-0.451036	-0.356945	0	-0.094091
2009-09-27	-0.509387	-0.43231	0	-0.0770765
2009-09-28	-0.483943	-0.408318	0	-0.075625
2009-09-29	-0.407234	-0.374242	0	-0.0329928
2009-09-30	-0.41492	-0.408517	0	-0.00640315
2009-10-01	-0.485164	-0.492421	0	0.00725734
2009-10-02	-0.45352	-0.457265	0	0.0037451
2009-10-03	-0.384672	-0.382378	0	-0.00229431
2009-10-04	-0.383916	-0.380656	0	-0.00326065
2009-10-05	-0.392261	-0.389459	0	-0.00280225
2009-10-06	-0.341789	-0.33901	0	-0.00277901
2009-10-07	-0.286821	-0.284012	0	-0.00280887
2009-10-08	-0.243709	-0.240819	0	-0.00288926
2009-10-09	-0.232296	-0.227826	0	-0.00447071
2009-10-10	-0.240042	-0.235199	0	-0.0048426
2009-10-11	-0.184751	-0.180036	0	-0.00471413
2009-10-12	-0.202914	-0.198184	0	-0.00472994
2009-10-13	-0.184317	-0.179524	0	-0.00479342
2009-10-14	-0.14442	-0.139787	0	-0.00463309
2009-10-15	-0.0228991	-0.01939	0	-0.00350914
2009-10-16	-0.0677662	-0.0656981	0	-0.00206805
2009-10-17	-0.022981	-0.0206516	0	-0.00232941
2009-10-18	-0.0517149	-0.0493277	0	-0.00238725
2009-10-19	-0.045663	-0.043544	0	-0.00211907
2009-10-20	-0.0297956	-0.0282235	0	-0.00157213
2009-10-21	-0.01205	-0.0105485	0	-0.00150156
2009-10-22	-0.0448659	-0.0429544	0	-0.00191153
2009-10-23	-0.0447567	-0.042719	0	-0.00203769
2009-10-24	-0.0419832	-0.0398847	0	-0.00209849
2009-10-25	-0.0450431	-0.0430259	0	-0.00201725
2009-10-26	-0.0366595	-0.0346289	0	-0.00203051
2009-10-27	-0.0356502	-0.0337347	0	-0.00191553
2009-10-28	-0.0336426	-0.0320717	0	-0.00157095
2009-10-29	-0.0307197	-0.0294699	0	-0.00124978
2009-10-30	-0.0372175	-0.0361801	0	-0.00103733
2009-10-31	-0.0356067	-0.0356464	0	3.9673862647361975e-05
2009-11-01	-0.0367179	-0.0370594	0	0.000341498
2009-11-02	-0.0346749	-0.0352568	0	0.000581907
2009-11-03	-0.0333561	-0.0341782	0	0.000822106
2009-11-04	-0.0305192	-0.031551	0	0.0010318
2009-11-05	-0.0302895	-0.0313923	0	0.00110282
2009-11-06	-0.0206082	-0.0218148	0	0.0012066
2009-11-07	-0.0121257	-0.0133822	0	0.00125645
2009-11-08	-0.0244081	-0.0257126	0	0.0013045
2009-11-09	-0.032847	-0.0342004	0	0.00135343
2009-11-10	-0.0300006	-0.0313875	0	0.00138696
2009-11-11	-0.0301227	-0.0315655	0	0.00144274
2009-11-12	-0.0293397	-0.0307668	0	0.00142714
2009-11-13	-0.0266488	-0.0280821	0	0.0014333
2009-11-14	-0.0246061	-0.0259322	0	0.00132612
2009-11-15	-0.0223393	-0.0236947	0	0.00135536
2009-11-16	-0.0205679	-0.0219693	0	0.00140131
2009-11-17	-0.0188424	-0.0202549	0	0.00141252
2009-11-18	-0.0169714	-0.0184257	0	0.00145438
2009-11-19	-0.0151563	-0.016617	0	0.00146068
2009-11-20	-0.0136753	-0.0151229	0	0.00144757
2009-11-21	-0.0117701	-0.0132175	0	0.00144734
2009-11-22	-0.0104908	-0.0119195	0	0.00142867
2009-11-23	-0.00992727	-0.0113621	0	0.00143482
2009-11-24	-0.00840072	-0.0098169	0	0.00141618
2009-11-25	-0.00767498	-0.00901498	0	0.00134
2009-11-26	-0.00646999	-0.00782996	0	0.00135996
2009-11-27	-0.00420203	-0.00561789	0	0.00141586
2009-11-28	-0.0018079	-0.00324083	0	0.00143292
2009-11-29	0.0014968	3.5240807326838554e-05	0	0.00146156
2009-11-30	0.00261451	0.0011854	0	0.00142911
2009-12-01	0.00633092	0.00490063	0	0.00143029
2009-12-02	0.012727265211731778	0.011291222225252777	0	0.00143604
2009-12-03	0.028524241471154406	0.027103395340478006	0	0.00142085
2009-12-04	0.0349056	0.033481234568233126	0	0.0014244
2009-12-05	0.039237064226022966	0.0378098	0	0.0014273
2009-12-06	0.0438574	0.042436140424159365	0	0.00142131
2009-12-07	0.049934	0.0485293	0	0.00140464
2009-12-08	0.0539791	0.052488395794654495	0	0.00149075
2009-12-09	0.055707461138347056	0.054261562590836206	0	0.0014459
2009-12-10	0.0612407	0.0597585	0	0.00148215
2009-12-11	0.0679322	0.0664463	0	0.00148598
2009-12-12	0.0743094	0.0728075	0	0.00150188
2009-12-13	0.0738429	0.0723443	0	0.00149854
2009-12-14	0.0933075	0.0919476	0	0.00135989
2009-12-15	0.0944402	0.0930724	0	0.00136784
2009-12-16	0.0869822	0.0856433	0	0.00133891
2009-12-17	0.0835975	0.0820542	0	0.0015433
2009-12-18	0.11160463496237667	0.11005944914342496	0	0.00154519
2009-12-19	0.0753845	0.0738533	0	0.00153111
2009-12-20	0.13809359287583362	0.1365440519346724	0	0.00154954
2009-12-21	0.1963089223803697	0.19476923044695854	0	0.00153969
2009-12-22	0.20348087225888417	0.20194101580546217	0	0.00153986
2009-12-23	0.22127393200085366	0.21973991829768086	0	0.00153401
2009-12-24	0.22540072806189876	0.22388301025012253	0	0.00151772
2009-12-25	0.22824276319389644	0.2267076133711539	0	0.00153515
2009-12-26	0.29679110918876994	0.29530927723230427	0	0.00148183
2009-12-27	0.349944	0.3484329299624373	0	0.00151063
2009-12-28	0.43611725302070287	0.43452682492925404	0	0.00159043
2009-12-29	0.48519784786765086	0.4836138243137243	0	0.00158402
2009-12-30	0.5172607317614287	0.5156670192918581	0	0.00159371
2009-12-31	0.5455547979715554	0.5439731252340512	0	0.00158167
2010-01-01	0.5610464106511314	0.5594625972555173	0	0.00158381
2010-01-02	0.5822350337810903	0.5806559198609486	0	0.00157911
2010-01-03	0.5951990413434791	0.593659	0	0.00154029
2010-01-04	0.5659029970304961	0.5643855159910125	0	0.00151748
2010-01-05	0.5753578704466001	0.5738265001393666	0	0.00153137
2010-01-06	0.6044282852409439	0.6029733642144604	0	0.00145492
2010-01-07	0.6127570064174792	0.6112249145844261	0	0.00153209
2010-01-08	0.6239081863598681	0.6223401613442875	0	0.00156803
2010-01-09	0.6578079711879025	0.6562169611315118	0	0.00159101
2010-01-10	0.6645300870473464	0.6629631026254719	0	0.00156698
2010-01-11	0.6784075540503803	0.6768640627976277	0	0.00154349
2010-01-12	0.6884070838992288	0.6889731839361237	0	-0.0005661
2010-01-13	0.64815	0.6528792685493789	0	-0.00472953
2010-01-14	0.4052737995973936	0.4041597865453648	0	0.00111401
2010-01-15	0.31570181867296543	0.3073098609605055	0	0.00839196
2010-01-16	0.3047832006624065	0.2966488938326501	0	0.00813431
2010-01-17	0.29255571335143243	0.2826480341897524	0	0.00990768
2010-01-18	0.29317795724699575	0.2817270749406812	0	0.0114509
2010-01-19	0.30362921797504205	0.29022615860159284	0	0.013403059373449213
2010-01-20	0.32023155432110934	0.3013838706616878	0	0.018847683659421514
2010-01-21	0.32707191024674304	0.30933372262603315	0	0.017738187620709864
2010-01-22	0.32152120862706485	0.3120391002707916	0	0.00948211
2010-01-23	0.3265205455094744	0.3185573383063228	0	0.00796321
2010-01-24	0.3382322738360137	0.33465957283785036	0	0.0035727
2010-01-25	0.3335041250765396	0.33775356947851715	0	-0.00424944
2010-01-26	0.3197226288019054	0.32858014301451877	0	-0.00885751
2010-01-27	0.310442	0.3256603113911346	0	-0.0152179
2010-01-28	0.30621124590101073	0.3370047027891387	0	-0.0307935
2010-01-29	0.30144512353443137	0.34418733384451755	0	-0.0427422
2010-01-30	0.31424256270058915	0.36018673875359963	0	-0.0459442
2010-01-31	0.3071868287268655	0.35927129239073397	0	-0.0520845
2010-02-01	0.3192228305471548	0.37830908522960177	0	-0.0590863
2010-02-02	0.3515150218780808	0.39878021788443324	0	-0.0472652
2010-02-03	0.3876969277265668	0.41203832957273234	0	-0.0243414
2010-02-04	0.3808070975049551	0.41257710653937335	0	-0.03177
2010-02-05	0.38486591150650873	0.42260107683499665	0	-0.0377352
2010-02-06	0.3914717622219279	0.43495504686534836	0	-0.0434833
2010-02-07	0.3897392524577187	0.4381258317038863	0	-0.0483866
2010-02-08	0.39081632017708895	0.449927	0	-0.0591105
2010-02-09	0.39857331530126333	0.46428864019193555	0	-0.0657153
2010-02-10	0.3977284951571758	0.47163390818605466	0	-0.0739054
2010-02-11	0.409788	0.4917018673166019	0	-0.0819137
2010-02-12	0.42563178981091737	0.5114121544321446	0	-0.0857804
2010-02-13	0.4098805882870991	0.4828856122554051	0	-0.073005
2010-02-14	0.37704	0.457771	0	-0.0807313
2010-02-15	0.3898841793935516	0.4761373797491119	0	-0.0862532
2010-02-16	0.4013797765726569	0.49021720317792494	0	-0.0888374
2010-02-17	0.4146558817952246	0.5114025336760474	0	-0.0967467
2010-02-18	0.43651303725011126	0.5373467907551576	0	-0.100834
2010-02-19	0.4596484559957364	0.5659223134411103	0	-0.106274
2010-02-20	0.4420053900795662	0.5620445298005301	0	-0.120039
2010-02-21	0.3352997804343255	0.5903815011168297	0	-0.255082
2010-02-22	0.5638864894909643	0.8462537787038259	0	-0.282367
2010-02-23	0.7941893502711668	1.087163406370792	0	-0.292974
2010-02-24	0.7610684419090394	1.0698984139479986	0	-0.30883
2010-02-25	0.7379187666110061	1.0520749008290187	0	-0.314156
2010-02-26	0.730541	1.0488781779966818	0	-0.318337
2010-02-27	0.7178549530707112	1.0684347543797255	0	-0.35058
2010-02-28	0.7381161803211225	1.084876819287634	0	-0.346761
2010-03-01	0.7445738513546455	1.1037875796507484	0	-0.359214
2010-03-02	0.7396993872271983	1.1204565633681376	0	-0.380757
2010-03-03	0.7452721647438098	1.140468640505765	0	-0.395196
2010-03-04	0.7519575489636043	1.1550342707285584	0	-0.403077
2010-03-05	0.7543262413011482	1.1654808657575801	0	-0.411155
2010-03-06	0.7686473552488293	1.1808978614011256	0	-0.412251
2010-03-07	0.7706602354449883	1.1990612817123334	0	-0.428401
2010-03-08	0.7668621003073812	1.2162234419643132	0	-0.449361
2010-03-09	0.7333662764627304	1.216537987295834	0	-0.483172
2010-03-10	0.6851336902069176	1.16967	0	-0.484535
2010-03-11	0.6746674469285152	1.1385818142747994	0	-0.463914
2010-03-12	0.7148008559350161	1.1645586677739648	0	-0.449758
2010-03-13	0.7568546061049621	1.2237745491173104	0	-0.46692
2010-03-14	0.7874187356558577	1.252138229348852	0	-0.464719
2010-03-15	0.7679264479619508	1.2602292284607386	0	-0.492303
2010-03-16	0.756678	1.2720698899803855	0	-0.515392
2010-03-17	0.7201072346051831	1.2816029435319827	0	-0.561496
2010-03-18	0.7306719163571141	1.2960973142589962	0	-0.565425
2010-03-19	0.7848861622782194	1.3140014524782346	0	-0.529115
2010-03-20	0.7860507723817984	1.331627570646793	0	-0.545577
2010-03-21	0.7077977898820986	1.248364643716088	0	-0.540567
2010-03-22	0.5102521983619335	1.043668829883813	0	-0.533417
2010-03-23	0.6014585636983557	1.139257366443904	0	-0.537799
2010-03-24	0.637575	1.1822820314434717	0	-0.544707
2010-03-25	0.7926411832534397	1.349535336426054	0	-0.556894
2010-03-26	0.8728945188307812	1.4179426467871814	0	-0.545048
2010-03-27	0.8069679738329303	1.3811409374189545	0	-0.574173
2010-03-28	0.8193976530669259	1.3741461977917395	0	-0.554749
2010-03-29	0.7770606803383343	1.3684270442670863	0	-0.591366
2010-03-30	0.7723214313187823	1.3749975872990037	0	-0.602676
2010-03-31	0.8041073552576776	1.3823450409935465	0	-0.578238
2010-04-01	0.8409588582229258	1.4361385175419517	0	-0.59518
2010-04-02	1.0488814331736287	1.6163796095350003	0	-0.567498
2010-04-03	1.0281967587351546	1.633526623103343	0	-0.60533
2010-04-04	0.9842746008978249	1.6318993304086784	0	-0.647625
2010-04-05	0.8990271511690195	1.6001238883678648	0	-0.701097
2010-04-06	1.0165954916504183	1.750610433706792	0	-0.734015
2010-04-07	1.134748167922849	1.9321181923103803	0	-0.79737
2010-04-08	1.0373330759818447	1.8502243758313344	0	-0.812891
2010-04-09	0.8769423977004446	1.6656208669348211	0	-0.788678
2010-04-10	0.9055298208221118	1.6963196785013828	0	-0.79079
2010-04-11	0.8981135780225274	1.6771208872029897	0	-0.779007
2010-04-12	0.8520181340859666	1.688510063751873	0	-0.836492
2010-04-13	0.8725611912827088	1.7100691986025516	0	-0.837508
2010-04-14	0.9339258698328269	1.7553274807066883	0	-0.821402
2010-04-15	1.1976363587343926	1.9351703471416335	0	-0.737534
2010-04-16	1.1949352063300405	1.9291895098842573	0	-0.734254
2010-04-17	1.2600368042355883	1.9421556277796985	0	-0.682119
2010-04-18	1.217825863856656	1.9547974720234569	0	-0.736972
2010-04-19	1.2231824386817656	1.9553947183725953	0	-0.732212
2010-04-20	1.3586361374476765	2.077730320977463	0	-0.719094
2010-04-21	1.76752	2.478574286193102	0	-0.71105
2010-04-22	1.3706912354141891	2.086999048797967	8.531274659796016e-06	-0.716316
2010-04-23	0.9999956047319212	1.7796720490057711	0.011453063715376336	-0.79113
2010-04-24	0.7606775935495038	1.405078981305083	0.0542158	-0.698617
2010-04-25	0.4365094393401251	0.9996313377855968	0.1909128852932981	-0.754035
2010-04-26	-0.264038	-0.295825	0.7380993575603336	-0.706312
2010-04-27	-0.741328	-1.37968	1.3557548566169695	-0.717404
2010-04-28	-0.565572	-1.51639	1.636761220429857	-0.685948
2010-04-29	-0.213044	-1.61667	2.0400064540254226	-0.636379
2010-04-30	0.014302820119464488	-1.86736	2.4539664624788236	-0.572301
2010-05-01	-0.196092	-2.2619	2.60912	-0.543308
2010-05-02	-0.179689	-2.48472	2.7483615674105417	-0.443333
2010-05-03	-0.26268	-2.69047	2.67952	-0.251728
2010-05-04	-0.117457	-2.88752	2.3805646622925254	0.3894978532815484
2010-05-05	-0.0584221	-2.98166	2.1679431945785153	0.7552940738035421
2010-05-06	0.00512335	-3.05699	2.1114976260268516	0.9506182728211432
2010-05-07	-0.0256557	-3.09386	1.9988867077334802	1.0693177554370676
2010-05-08	0.10309438121061376	-3.05815	1.9779060138716786	1.1833412922209343
2010-05-09	0.3658755282574344	-3.02769	2.0434061260081045	1.3501545353457785
2010-05-10	0.5815052172930564	-3.07763	1.834601581801177	1.8245307140952975
2010-05-11	0.6457097735544381	-3.05821	1.5145152811867588	2.189405546246021
2010-05-12	0.7114477943768893	-3.02722	1.3548640113665722	2.383804691186247
2010-05-13	0.7034198533529288	-3.03103	1.1653174571550078	2.569132507129116
2010-05-14	0.7462619539804312	-3.07989	0.8382023650947656	2.9879498664988446
2010-05-15	1.2693918250585075	-3.02938	0.38398831125314287	3.914787532462744
2010-05-16	1.7874543208400655	-3.00526	-0.0344952	4.827205623233982
2010-05-17	1.9168586911474494	-3.02678	-0.367462	5.3111009914144764
2010-05-18	1.8084700765152086	-3.06329	-0.573386	5.445141698830888
2010-05-19	1.865801257376737	-3.05699	-0.658033	5.580822655054512
2010-05-20	1.9621377837608822	-3.05233	-0.724368	5.738836020239103
2010-05-21	1.9287800787586131	-3.04804	-0.871298	5.848122692461545
2010-05-22	1.876000208363763	-3.03799	-0.961767	5.875755105972988
2010-05-23	1.7891232190735105	-3.04387	-1.08043	5.913419689664772
2010-05-24	1.643934814790442	-3.02087	-1.19959	5.864404059425603
2010-05-25	1.5946657826482653	-2.97284	-1.22418	5.791682170785426
2010-05-26	1.613794551843891	-2.93882	-1.23129	5.783897523205377
2010-05-27	1.6075297853197315	-2.92809	-1.25514	5.790757576481655
2010-05-28	1.4949016311894212	-2.90845	-1.32528	5.728630780618701
2010-05-29	1.471044147346987	-2.87249	-1.35589	5.699426633031816
2010-05-30	1.503929611415705	-2.85129	-1.37134	5.726565205576626
2010-05-31	1.403913353472917	-2.86959	-1.4938	5.767310092445259
2010-06-01	1.2582918133622725	-2.84492	-1.5529	5.656112368584805
2010-06-02	1.2719143457578763	-2.80965	-1.53966	5.621230901272517
2010-06-03	1.2147491718387746	-2.784	-1.534	5.53275
2010-06-04	1.230688650555356	-2.7638	-1.52831	5.522798267257803
2010-06-05	1.1641465281741388	-2.74782	-1.52651	5.438473189056093
2010-06-06	1.168285383588664	-2.72788	-1.52342	5.419579367504706
2010-06-07	1.129406034481006	-2.70947	-1.52237	5.361244167177549
2010-06-08	1.1473673156042494	-2.69707	-1.52038	5.36482
2010-06-09	1.08799	-2.68535	-1.5252	5.298541770175395
2010-06-10	1.1089440137961946	-2.67217	-1.52286	5.303970811406647
2010-06-11	1.073901555257824	-2.65986	-1.52823	5.261997316382474
2010-06-12	1.107943279469196	-2.64826	-1.53554	5.291751929959418
2010-06-13	1.1134226061548542	-2.63971	-1.54098	5.2941119706846775
2010-06-14	1.0837616721904935	-2.62957	-1.56121	5.274544520103123
2010-06-15	1.056402029056649	-2.62902	-1.58456	5.26998
2010-06-16	1.1024444641896611	-2.62443	-1.5896	5.316477947742074
2010-06-17	1.0473921765250074	-2.62271	-1.61513	5.285233742485286
2010-06-18	1.0159879619506214	-2.6045	-1.59489	5.21537
2010-06-19	1.0465658906860407	-2.59648	-1.58784	5.23089
2010-06-20	1.016356691603245	-2.58462	-1.5893	5.190277852842727
2010-06-21	0.9836597937412606	-2.56816	-1.57206	5.1238835399517155
2010-06-22	0.9233053354067318	-2.54343	-1.54725	5.0139894276857015
2010-06-23	0.9685708395791628	-2.51256	-1.46287	4.944002174788656
2010-06-24	1.0481713721827601	-2.49499	-1.42019	4.963350120883556
2010-06-25	1.0190680392189737	-2.48263	-1.39972	4.9014150461246135
2010-06-26	1.0559877358602652	-2.46458	-1.36256	4.883125125573578
2010-06-27	1.0880095490632842	-2.4522	-1.3252	4.86541
2010-06-28	1.0665934487341016	-2.44369	-1.28191	4.792191671804702
2010-06-29	1.098580757302293	-2.43339	-1.23412	4.766085915569259
2010-06-30	1.076165386631625	-2.42353	-1.18625	4.685943276571049
2010-07-01	1.0546640451692273	-2.41121	-1.15551	4.621379830992053
2010-07-02	0.9741145831817706	-2.38845	-1.10071	4.46327
2010-07-03	1.0674935865979953	-2.36076	-0.971315	4.399572424194423
2010-07-04	1.1735929902524322	-2.36012	-0.896044	4.429760727045044
2010-07-05	1.0968346704818774	-2.35619	-0.898164	4.351184903092749
2010-07-06	0.9724114236820331	-2.33273	-0.850443	4.155583498660708
2010-07-07	0.9470825949240784	-2.29904	-0.727657	3.973776254603267
2010-07-08	0.9607076708529303	-2.27573	-0.584909	3.821349618267286
2010-07-09	0.8888923393402579	-2.26002	-0.513968	3.662882147441346
2010-07-10	1.0321681443832205	-1.9987	-0.417513	3.4483799305041165
2010-07-11	0.9988873033511259	-1.97438	-0.266557	3.239829082623475
2010-07-12	0.9732412825951711	-1.94858	-0.13076	3.0525839562920045
2010-07-13	0.9710490173918664	-1.92377	-0.00533247	2.900155538748081
2010-07-14	0.696417	-1.90262	0.14943810483505512	2.4496
2010-07-15	0.3518596905180946	-1.85655	0.5186718352590364	1.6897347278322485
2010-07-16	0.20397979051250914	-1.85046	0.8104510636484002	1.2439849346769472
2010-07-17	-0.176675	-1.84017	0.8542291708835673	0.8092604747821105
2010-07-18	-0.345008	-1.80511	0.8311600770073477	0.6289434707097978
2010-07-19	-0.41293	-1.74866	0.8582298322112727	0.47750125905539137
2010-07-20	-0.38198	-1.6906	0.9214945787823812	0.387124
2010-07-21	-0.429597	-1.64968	0.9047750797718703	0.31530589586728225
2010-07-22	-0.337138	-1.58105	0.9926615041188058	0.2512547803260856
2010-07-23	-0.298603	-1.58989	1.03772	0.25356654911165877
2010-07-24	-0.6574	-1.57906	0.7645952737315803	0.15706361898924837
2010-07-25	-0.871231	-1.47438	0.6648750642589829	-0.061723
2010-07-26	-0.843774	-1.29915	0.6423939772437824	-0.187014
2010-07-27	-0.795521	-1.15484	0.544547	-0.185226
2010-07-28	-0.822798	-1.04429	0.4019118130626746	-0.180417
2010-07-29	-0.785152	-0.90602	0.2967842722376757	-0.175916
2010-07-30	-0.845482	-0.818496	0.14507640589318987	-0.172062
2010-07-31	-0.746066	-0.614548	0.036384976096217256	-0.167903
2010-08-01	-0.339977	-0.182377	0.000224875	-0.157825
2010-08-02	-0.257016	-0.149642	0	-0.107373
2010-08-03	-0.248751	-0.158655	0	-0.0900962
2010-08-04	-0.230161	-0.142573	0	-0.0875872
2010-08-05	-0.23584	-0.148433	0	-0.0874077
2010-08-06	-0.214815	-0.128469	0	-0.0863463
2010-08-07	-0.181503	-0.086458	0	-0.0950449
2010-08-08	-0.199763	-0.0927823	0	-0.106981
2010-08-09	-0.187479	-0.0715986	0	-0.11588
2010-08-10	-0.132907	-0.0484261	0	-0.0844813
2010-08-11	-0.130307	-0.0437415	0	-0.0865655
2010-08-12	-0.146166	-0.0456359	0	-0.10053
2010-08-13	-0.132773	-0.0417973	0	-0.0909757
2010-08-14	-0.0969851	-0.0167064	0	-0.0802788
2010-08-15	-0.122454	-0.012861	0	-0.109593
2010-08-16	-0.147602	-0.0138591	0	-0.133743
2010-08-17	-0.150952	-0.0100493	0	-0.140902
2010-08-18	-0.172451	-0.0173064	0	-0.155144
2010-08-19	-0.173524	-0.0320405	0	-0.141483
2010-08-20	-0.275086	-0.136158	0	-0.138928
2010-08-21	-0.347308	-0.223729	0	-0.123579
2010-08-22	-0.364326	-0.265673	0	-0.0986527
2010-08-23	-0.418331	-0.328983	0	-0.0893479
2010-08-24	-0.36297	-0.286892	0	-0.076078
2010-08-25	-0.327902	-0.264216	0	-0.0636867
2010-08-26	-0.299666	-0.24445	0	-0.0552164
2010-08-27	-0.273757	-0.240681	0	-0.0330756
2010-08-28	-0.242852	-0.233554	0	-0.00929812
2010-08-29	-0.219623	-0.223222	0	0.0035987
2010-08-30	-0.343498	-0.347166	0	0.00366776
2010-08-31	-0.329054	-0.330233	0	0.00117993
2010-09-01	-0.204566	-0.201951	0	-0.00261493
2010-09-02	-0.226174	-0.22466	0	-0.00151329
2010-09-03	-0.220876	-0.219434	0	-0.00144116
2010-09-04	-0.183416	-0.181965	0	-0.00145142
2010-09-05	-0.154618	-0.153087	0	-0.00153129
2010-09-06	-0.149028	-0.147433	0	-0.0015949
2010-09-07	-0.143442	-0.14118	0	-0.00226226
2010-09-08	-0.161822	-0.160834	0	-0.000988631
2010-09-09	-0.0732025	-0.0722245	0	-0.000978086
2010-09-10	-0.094866	-0.0937734	0	-0.00109258
2010-09-11	-0.0897407	-0.0885242	0	-0.00121649
2010-09-12	-0.0578421	-0.0565411	0	-0.00130095
2010-09-13	-0.0325124	-0.031181	0	-0.00133141
2010-09-14	-0.0275355	-0.0260856	0	-0.0014499
2010-09-15	-0.0418424	-0.0403342	0	-0.00150821
2010-09-16	-0.0275716	-0.0258268	0	-0.00174475
2010-09-17	-0.0349825	-0.0334059	0	-0.00157662
2010-09-18	-0.0246412	-0.0232928	0	-0.00134839
2010-09-19	-0.0200118	-0.0192627	0	-0.000749167
2010-09-20	-0.0331009	-0.0325117	0	-0.000589233
2010-09-21	-0.00781181	-0.00727774	0	-0.000534072
2010-09-22	0.00438074	0.00502142	0	-0.00064068
2010-09-23	0.0051118	0.00578508	0	-0.000673275
2010-09-24	0.00533938	0.00608694	0	-0.000747554
2010-09-25	0.00532584	0.00600226	0	-0.000676415
2010-09-26	0.00935052	0.00994602	0	-0.000595497
2010-09-27	0.011157953002454769	0.011661016961447586	0	-0.000503064
2010-09-28	0.00894308	0.00934403	0	-0.000400949
2010-09-29	0.011657242725055611	0.011978644167144533	0	-0.000321401
2010-09-30	0.00880143	0.00898219	0	-0.000180763
2010-10-01	0.00905402	0.00885834	0	0.000195676
2010-10-02	0.012276142611577908	0.011997209815035525	0	0.000278933
2010-10-03	0.012949548133544759	0.012617094117754232	0	0.000332454
2010-10-04	0.013114326350519383	0.012717930150933233	0	0.000396396
2010-10-05	0.011181766346695772	0.010724763747601259	0	0.000457003
2010-10-06	0.011301255952256235	0.010822073662083365	0	0.000479182
2010-10-07	0.00752794	0.00702257	0	0.000505369
2010-10-08	0.00856343	0.00804811	0	0.000515313
2010-10-09	0.000583734	8.297575254060616e-05	0	0.000500758
2010-10-10	-0.00265922	-0.00315659	0	0.000497366
2010-10-11	-0.00252105	-0.00303746	0	0.000516408
2010-10-12	-0.00239578	-0.00290707	0	0.00051129
2010-10-13	-0.0022533	-0.0027713	0	0.000517998
2010-10-14	-0.00210768	-0.00263326	0	0.000525581
2010-10-15	-0.00192429	-0.00247319	0	0.000548903
2010-10-16	-0.00179328	-0.00234764	0	0.000554357
2010-10-17	-0.00165152	-0.00221002	0	0.000558501
2010-10-18	-0.00149714	-0.0020577	0	0.000560561
2010-10-19	-0.00132923	-0.0019036	0	0.000574369
2010-10-20	-0.00118056	-0.00174504	0	0.000564485
2010-10-21	-0.000953493	-0.00153972	0	0.000586226
2010-10-22	-0.000729224	-0.00132156	0	0.000592335
2010-10-23	-0.000367071	-0.000966835	0	0.000599764
2010-10-24	-0.000236227	-0.000829456	0	0.000593229
2010-10-25	-0.000244825	-0.000847857	0	0.000603032
2010-10-26	-0.000529959	-0.00116417	0	0.000634215
2010-10-27	-0.000669448	-0.00130157	0	0.000632122
2010-10-28	-0.000749108	-0.00139058	0	0.000641471
2010-10-29	-0.000632369	-0.00128762	0	0.000655254
2010-10-30	-0.000461929	-0.00113381	0	0.000671884
2010-10-31	-0.000293063	-0.000979486	0	0.000686424
2010-11-01	-0.000192966	-0.000877919	0	0.000684953
2010-11-02	-0.000121187	-0.000829628	0	0.000708442
2010-11-03	-7.12168e-05	-0.000787506	0	0.000716289
2010-11-04	-8.67344e-06	-0.000744355	0	0.000735682
2010-11-05	4.683529211572479e-05	-0.000711214	0	0.000758049
2010-11-06	0.00011321	-0.00068592	0	0.00079913
2010-11-07	0.00013282	-0.000662723	0	0.000795543
2010-11-08	0.000190717	-0.000641686	0	0.000832404
2010-11-09	0.000206254	-0.000629317	0	0.000835571
2010-11-10	0.000225869	-0.000626943	0	0.000852812
2010-11-11	0.000215235	-0.000634279	0	0.000849514
2010-11-12	0.000305426	-0.000548853	0	0.000854279
2010-11-13	0.00405969	0.00319762	0	0.000862071
2010-11-14	0.00606329	0.00520861	0	0.000854678
2010-11-15	0.00602078	0.00514617	0	0.000874616
2010-11-16	0.00559462	0.00469353	0	0.00090109
2010-11-17	0.00424199	0.00337003	0	0.000871959
2010-11-18	0.00324485	0.00234377	0	0.000901081
2010-11-19	0.00377348	0.00287141	0	0.000902075
2010-11-20	0.00382511	0.00290968	0	0.000915434
2010-11-21	0.00515858	0.00419964	0	0.000958939
2010-11-22	0.00651284	0.00553602	0	0.000976825
2010-11-23	0.00616081	0.00522095	0	0.000939867
2010-11-24	0.00664614	0.00568778	0	0.000958367
2010-11-25	0.00659043	0.00564024	0	0.000950193
2010-11-26	0.00704172	0.00605797	0	0.000983742
2010-11-27	-0.00130732	-0.00227771	0	0.000970389
2010-11-28	0.00338202	0.00237349	0	0.00100853
2010-11-29	0.00311713	0.00211597	0	0.00100116
2010-11-30	0.00978128	0.00875857	0	0.00102271
2010-12-01	0.011397244417036583	0.010322080364421867	0	0.00107516
2010-12-02	0.011685249201262434	0.010623829118184418	0	0.00106142
2010-12-03	0.013519259899133558	0.012450648917752232	0	0.00106861
2010-12-04	0.012051904375479804	0.010934446782553769	0	0.00111746
2010-12-05	0.017288949417462802	0.0161995	0	0.00108949
2010-12-06	0.023607	0.022476	0	0.00113093
2010-12-07	0.0279125	0.0267801	0	0.00113245
2010-12-08	0.0318727	0.030759823583585536	0	0.00111286
2010-12-09	0.0326655	0.0315287	0	0.00113681
2010-12-10	0.031624790088676864	0.030501671926382354	0	0.00112312
2010-12-11	0.0338366	0.032688	0	0.0011486
2010-12-12	0.0369321	0.035739	0	0.00119309
2010-12-13	0.039037576383537144	0.037800840634439205	0	0.00123674
2010-12-14	0.0410678	0.0398477	0	0.00122015
2010-12-15	0.044822	0.0435439	0	0.00127807
2010-12-16	0.0496146	0.0483394	0	0.00127521
2010-12-17	0.052722068477459826	0.051453514512212944	0	0.00126855
2010-12-18	0.054380796050877506	0.0530695	0	0.00131125
2010-12-19	0.056430399703866894	0.055115	0	0.00131539
2010-12-20	0.058489070315599544	0.057188	0	0.00130111
2010-12-21	0.0556261	0.0543144	0	0.00131168
2010-12-22	0.0550928	0.0537747	0	0.00131806
2010-12-23	0.0553333	0.053950558786102436	0	0.00138277
2010-12-24	0.0639194	0.0625336	0	0.00138575
2010-12-25	0.063769	0.062377219206075994	0	0.00139181
2010-12-26	0.0720753	0.0707178	0	0.00135751
2010-12-27	0.0703381	0.0690071	0	0.00133108
2010-12-28	0.062018045406507814	0.0606347	0	0.00138331
2010-12-29	0.0672369	0.0657813	0	0.00145555
2010-12-30	0.0704655	0.0690148	0	0.0014507
2010-12-31	0.0845913	0.0831238	0	0.00146748
2011-01-01	-0.00321633	-0.00467026	0	0.00145392
2011-01-02	-0.0146056	-0.0160888	0	0.00148313
2011-01-03	-0.016869	-0.0183935	0	0.00152455
2011-01-04	-0.0180297	-0.0195681	0	0.00153843
2011-01-05	-0.010904	-0.0124363	0	0.00153227
2011-01-06	-0.0276319	-0.0292638	0	0.00163188
2011-01-07	-0.0297467	-0.0313697	0	0.00162298
2011-01-08	0.00194032	0.00029235	0	0.00164797
2011-01-09	0.015679369522145468	0.014055448178764004	0	0.00162392
2011-01-10	0.0109412	0.00928039	0	0.00166076
2011-01-11	0.047794	0.0461305	0	0.00166344
2011-01-12	0.0338229	0.0321483	0	0.00167461
2011-01-13	0.0341725	0.032523	0	0.00164941
2011-01-14	0.0508147	0.0491578	0	0.00165695
2011-01-15	0.0424373	0.0407811	0	0.00165618
2011-01-16	0.0428614	0.0411558	0	0.00170561
2011-01-17	0.0529463	0.0511842	0	0.00176209
2011-01-18	0.060078970971849756	0.0583647	0	0.00171429
2011-01-19	0.0719581	0.0702549	0	0.00170316
2011-01-20	0.0977212	0.0959591	0	0.00176211
2011-01-21	0.11428199091101474	0.11252998080018614	0	0.00175201
2011-01-22	0.14928120312503085	0.14748535275940403	0	0.00179585
2011-01-23	0.21170960848593917	0.2099109253341844	0	0.00179868
2011-01-24	0.25137414843183153	0.24959380947760312	0	0.00178034
2011-01-25	0.27659823247334264	0.27477244723330957	0	0.00182579
2011-01-26	0.31915435887370724	0.3173848383969534	0	0.00176952
2011-01-27	0.3418567777048531	0.3400302063736095	0	0.00182657
2011-01-28	0.3627373478436274	0.3609106499273198	0	0.0018267
2011-01-29	0.4588967979552733	0.4570678108507005	0	0.00182899
2011-01-30	0.4627611136041063	0.4609182551148111	0	0.00184286
2011-01-31	0.48204646254205075	0.480199	0	0.00184751
2011-02-01	0.47507486212065586	0.4732222232633234	0	0.00185264
2011-02-02	0.48539868259026225	0.48350833857525666	0	0.00189034
2011-02-03	0.4818882940717476	0.48000733262465506	0	0.00188096
2011-02-04	0.47495671836834047	0.47306002440523637	0	0.00189669
2011-02-05	0.5095522126847005	0.5076854674325577	0	0.00186675
2011-02-06	0.5074790062070936	0.5055672479316813	0	0.00191176
2011-02-07	0.4986879470802876	0.4967935202566046	0	0.00189443
2011-02-08	0.5414771118108311	0.5395696759706964	0	0.00190744
2011-02-09	0.5250452746686921	0.5231491296981805	0	0.00189614
2011-02-10	0.6845555336020219	0.6826387150515073	0	0.00191682
2011-02-11	0.8651985909245264	0.8633092589638396	0	0.00188933
2011-02-12	0.7492413186986638	0.7473225465217885	0	0.00191877
2011-02-13	0.6133266318676031	0.6113852245969361	0	0.00194141
2011-02-14	0.7671894942927592	0.7652673347763193	0	0.00192216
2011-02-15	0.8056608920578023	0.8138888633916066	0	-0.00822797
2011-02-16	0.7679676694014204	0.7683799222014716	0	-0.000412253
2011-02-17	0.7930844287954252	0.7891197814224119	0	0.00396465
2011-02-18	0.8149946892271059	0.80647	0	0.00852465
2011-02-19	0.8981907024977351	0.8776004735998864	0	0.020590228897848728
2011-02-20	1.0439298946509545	1.0154065818031965	0	0.0285233
2011-02-21	0.9789361424584963	0.9662126216120991	0	0.012723520846397171
2011-02-22	0.880174	0.8914381192516236	0	-0.0112642
2011-02-23	0.9884414003260844	1.0224107650628689	0	-0.0339694
2011-02-24	0.9953930072023327	1.0728903649616497	0	-0.0774974
2011-02-25	0.8635925288656355	0.965449	0	-0.101857
2011-02-26	0.792809	0.9205922819333728	0	-0.127784
2011-02-27	0.7933569600398509	0.958608	0	-0.165251
2011-02-28	0.7396576953252882	0.9299293703167265	0	-0.190272
2011-03-01	0.6907949658068401	0.8773746180383636	0	-0.18658
2011-03-02	0.8180705537531996	0.9351876717286248	0	-0.117117
2011-03-03	0.9251129792151355	1.1633636142925665	0	-0.238251
2011-03-04	0.8256570656595605	1.121847389992293	0	-0.29619
2011-03-05	1.0535360568772607	1.3666122210183005	0	-0.313076
2011-03-06	1.530508709441026	1.892186155349752	0	-0.361677
2011-03-07	1.35739	1.7316363005934754	0	-0.37425
2011-03-08	1.0710585197110225	1.465950015344377	0	-0.394891
2011-03-09	1.003249603821996	1.423169996569371	0	-0.41992
2011-03-10	1.027159968326879	1.478505550477968	0	-0.451346
2011-03-11	1.0734925637975987	1.529869394307259	0	-0.456377
2011-03-12	1.0601248292585057	1.542262855711294	0	-0.482138
2011-03-13	1.0257116173613363	1.521870532973159	0	-0.496159
2011-03-14	1.016354499685022	1.532701643037984	0	-0.516347
2011-03-15	1.1226753030798786	1.6227980396139328	0	-0.500123
2011-03-16	1.1680511672733758	1.664547030143888	0	-0.496496
2011-03-17	1.1243479516321027	1.6828157904815069	0	-0.558468
2011-03-18	1.0954400022773605	1.6874760976496692	0	-0.592036
2011-03-19	1.206754098907929	1.789075511901844	0	-0.582321
2011-03-20	1.1467845585125462	1.7532817711956337	0	-0.606497
2011-03-21	1.1707145842151876	1.7939607078834767	0	-0.623246
2011-03-22	1.1858904327643525	1.9017973696390098	0	-0.715907
2011-03-23	1.1700103745826704	1.8607281487032656	0	-0.690718
2011-03-24	1.1151123718883467	1.8012415026256583	0	-0.686129
2011-03-25	1.1309513176237806	1.7980316108833387	0	-0.66708
2011-03-26	1.2305986580046921	1.9383155008833284	0	-0.707717
2011-03-27	1.172525670830564	1.8474496884950926	0	-0.674924
2011-03-28	1.1299524953224498	1.8161899638548844	0	-0.686237
2011-03-29	1.2186108348402036	1.8898630528965499	0	-0.671252
2011-03-30	1.2042561382518329	1.9055484031205767	0	-0.701292
2011-03-31	1.1932592732520542	1.9047346337642317	0	-0.711475
2011-04-01	1.3434935903897682	1.994692750408856	0	-0.651199
2011-04-02	1.2305680912995705	1.9560484524733133	0	-0.72548
2011-04-03	1.1177912916549717	1.834455043038941	0	-0.716664
2011-04-04	1.1206920767727961	1.9018126675400289	0	-0.781121
2011-04-05	1.278390860636042	2.0333288410566395	0	-0.754938
2011-04-06	1.1945177059457723	2.0189440174381508	0	-0.824426
2011-04-07	1.1882245556903501	2.0086327864715696	0	-0.820408
2011-04-08	1.2034759931716998	2.0256991432767126	0	-0.822223
2011-04-09	1.30296	2.071849130522156	0	-0.768892
2011-04-10	1.1522928475206626	1.963383270276554	0	-0.81109
2011-04-11	1.1267106223688041	1.9266102729421537	0	-0.7999
2011-04-12	1.172631553082101	1.9187096265173127	0	-0.746078
2011-04-13	1.2242058587682167	1.9151338657553856	0	-0.690928
2011-04-14	1.6402780041216352	2.268170548614498	0	-0.627893
2011-04-15	1.4684231815441406	2.116250145608269	0	-0.647827
2011-04-16	1.3949144261388495	2.058418399234276	0	-0.663504
2011-04-17	1.4503987320666174	2.1358319070288645	0	-0.685433
2011-04-18	1.6114313300418632	2.292524057454978	0	-0.681093
2011-04-19	1.4282448647996722	1.9677505774989172	0	-0.539506
2011-04-20	1.3774968673160428	1.9166820244920166	0	-0.539185
2011-04-21	1.4657835892654436	2.0202571270741054	1.2734145051165807e-06	-0.554475
2011-04-22	1.5180371172146154	2.0301883771861795	0.00887966	-0.521031
2011-04-23	1.16374	1.667410028526875	0.0352954	-0.53897
2011-04-24	0.8872752848030002	1.4893719284642748	0.0664484	-0.668545
2011-04-25	0.7605669551590979	1.3039335966484726	0.13059388083954018	-0.673961
2011-04-26	-0.145392	0.10544626472612446	0.4297856060406508	-0.680624
2011-04-27	-0.530632	-1.19795	1.3445376603438637	-0.677219
2011-04-28	-0.467327	-1.52495	1.692380667149581	-0.634755
2011-04-29	-0.44933	-1.7095	1.8819832427413823	-0.621818
2011-04-30	-0.348629	-1.78428	2.0857907516932976	-0.650136
2011-05-01	-0.303215	-1.98647	2.2995269560657907	-0.616276
2011-05-02	-0.266981	-2.16028	2.4595534936081234	-0.566258
2011-05-03	-0.484799	-2.39153	2.3767963935159133	-0.470065
2011-05-04	-0.581749	-2.44708	2.254445087180788	-0.389115
2011-05-05	-0.419943	-2.45822	2.276349916577758	-0.238074
2011-05-06	-0.300382	-2.52974	2.1313334843934033	0.0980245
2011-05-07	-0.245059	-2.59654	1.839190585249499	0.5122895441165274
2011-05-08	-0.133981	-2.60898	1.7970155923233764	0.677986
2011-05-09	-0.0789059	-2.62096	1.7667430869301808	0.7753090738322603
2011-05-10	-0.0153936	-2.602	1.7329878970192851	0.8536213405101318
2011-05-11	0.0792189	-2.56997	1.6882408580275554	0.9609443999751591
2011-05-12	0.17032815717096295	-2.5247	1.6427705149345226	1.0522582496599333
2011-05-13	0.24361405685598214	-2.53885	1.5424731153185571	1.2399909407794087
2011-05-14	0.3903088505652803	-2.52436	1.4364481608753996	1.4782177751998453
2011-05-15	0.5003288966194033	-2.51822	1.3390618843504343	1.6794863955075652
2011-05-16	0.594773	-2.52043	1.218111823265374	1.8970945554414198
2011-05-17	0.7183071023317322	-2.51164	1.133165172793308	2.0967774006418187
2011-05-18	0.8948738775041112	-2.55788	0.8277279278179238	2.625028812211534
2011-05-19	1.0102810782250446	-2.56833	0.24676351699930563	3.331845937640117
2011-05-20	1.3584691903312143	-2.59631	-0.197045	4.151818979954633
2011-05-21	1.456974289840943	-2.56083	-0.370083	4.387883388474122
2011-05-22	1.5273138693234571	-2.567	-0.490183	4.5845011435222185
2011-05-23	1.6179086511543357	-2.56614	-0.599099	4.78314
2011-05-24	1.632558086108756	-2.56126	-0.695417	4.889235265174425
2011-05-25	1.6585059365088037	-2.55054	-0.788409	4.997453383747661
2011-05-26	1.6220030391707172	-2.5558	-0.862782	5.040584257687953
2011-05-27	1.5936758347523319	-2.55328	-0.941624	5.088581613363794
2011-05-28	1.5793791357547393	-2.55771	-1.01012	5.147205525257906
2011-05-29	1.5492177828759548	-2.55211	-1.08586	5.187186858762251
2011-05-30	1.5059650490001752	-2.55982	-1.16834	5.234127419427012
2011-05-31	1.4534681617591816	-2.56563	-1.23769	5.2567885766259925
2011-06-01	1.449114296541898	-2.56788	-1.30294	5.319937955955387
2011-06-02	1.4503084934366353	-2.55617	-1.36299	5.36947
2011-06-03	1.4124433580875078	-2.56453	-1.4723	5.449272549097293
2011-06-04	1.3566541323724515	-2.57964	-1.56915	5.505445597961222
2011-06-05	1.2953641540263385	-2.61058	-1.6852	5.591142966950979
2011-06-06	1.1893905649889325	-2.66862	-1.757	5.615007444412054
2011-06-07	1.1903507858349638	-2.66322	-1.80395	5.65752
2011-06-08	1.1759990360360382	-2.67633	-1.86345	5.715776457850866
2011-06-09	1.1267287841536824	-2.71671	-1.92235	5.765782020862008
2011-06-10	1.046429918409352	-2.7658	-1.97318	5.785405060105928
2011-06-11	1.0879336347498292	-2.70462	-2.04275	5.835299005629082
2011-06-12	1.025342826842313	-2.73082	-2.08415	5.8403114870606805
2011-06-13	1.0029640968736464	-2.72273	-2.12558	5.851271388043426
2011-06-14	0.9457309230830049	-2.74703	-2.22198	5.914743967874037
2011-06-15	0.9661311822564942	-2.78051	-2.25148	5.998125433632211
2011-06-16	0.951361	-2.77303	-2.30541	6.0297951079995045
2011-06-17	1.1442117799761276	-2.56855	-2.36354	6.076303174943031
2011-06-18	1.1628342146918147	-2.56509	-2.39718	6.125104493148312
2011-06-19	1.1234074417703575	-2.56718	-2.47007	6.1606502103223075
2011-06-20	1.0910683460625554	-2.59428	-2.49696	6.182304771652241
2011-06-21	0.9707276383711507	-2.60926	-2.60388	6.183871531006742
2011-06-22	0.9914567719359626	-2.58355	-2.53432	6.10934
2011-06-23	1.0150274993975694	-2.53131	-2.51949	6.0658354535806955
2011-06-24	0.9884961502153962	-2.50235	-2.51216	6.003006103232297
2011-06-25	1.0003376835217006	-2.48115	-2.48783	5.969322847848633
2011-06-26	1.037850730317805	-2.45179	-2.47086	5.9605012534337005
2011-06-27	0.9804537821942443	-2.43942	-2.47761	5.897485716732595
2011-06-28	0.9508734432305115	-2.42689	-2.45736	5.835123662714446
2011-06-29	0.9533582141234458	-2.38169	-2.41531	5.750357866675998
2011-06-30	0.9636822964665006	-2.34706	-2.37933	5.690076903747858
2011-07-01	0.9369792692877912	-2.3149	-2.34998	5.6018646965808845
2011-07-02	0.9584207190265506	-2.27931	-2.30575	5.543486348411776
2011-07-03	0.9461805506178536	-2.26004	-2.28324	5.4894688002831025
2011-07-04	0.8932046733975216	-2.23215	-2.26185	5.387198779598693
2011-07-05	0.8913932392266828	-2.18731	-2.20005	5.278746988182065
2011-07-06	0.9184982122729668	-2.15917	-2.16311	5.240780516268731
2011-07-07	0.9139792610153421	-2.13217	-2.12763	5.173785334740016
2011-07-08	0.87942	-2.10145	-2.09321	5.074086127121091
2011-07-09	0.8283913150502844	-2.07054	-2.04677	4.945699760411479
2011-07-10	0.8186937767829328	-2.03312	-1.98432	4.836136653972277
2011-07-11	0.8345252324116652	-1.99202	-1.91364	4.7401858236237615
2011-07-12	0.8912275524585946	-1.95573	-1.84993	4.696895535626105
2011-07-13	0.8791579692486509	-1.93343	-1.82642	4.639006606023028
2011-07-14	0.839646	-1.9027	-1.77843	4.520779163658114
2011-07-15	0.7940582867011301	-1.86719	-1.71947	4.380724204863615
2011-07-16	0.7912082586231319	-1.83043	-1.6428	4.264433540346458
2011-07-17	0.8036504858408717	-1.7992	-1.57886	4.181710580850649
2011-07-18	0.7868330631210787	-1.76544	-1.51723	4.069504949489405
2011-07-19	0.7857650473614504	-1.73217	-1.43696	3.954892555178369
2011-07-20	0.7910053969815256	-1.70174	-1.3752	3.8679461352422613
2011-07-21	0.7553499710607379	-1.66032	-1.29536	3.7110292724335046
2011-07-22	0.7746656831400314	-1.62122	-1.21068	3.6065708272314048
2011-07-23	0.7882059465807765	-1.57989	-1.12722	3.495319463226999
2011-07-24	0.9409757468290776	-1.53634	-0.946169	3.42348
2011-07-25	0.9691606666714656	-1.53266	-0.932068	3.433888114397312
2011-07-26	0.8014206299517932	-1.49984	-0.943615	3.2448802443854534
2011-07-27	0.8028861337468709	-1.46458	-0.856841	3.1243116942515003
2011-07-28	0.8132169848204804	-1.42728	-0.77565	3.016149046201188
2011-07-29	0.7488364927334232	-1.39379	-0.692087	2.8347134141106345
2011-07-30	0.7675608868288792	-1.3588	-0.565052	2.691411018396218
2011-07-31	0.7305525530966621	-1.3287	-0.48021	2.539465523534407
2011-08-01	0.6025644245714137	-1.28948	-0.383576	2.275625084589742
2011-08-02	0.5675010487559202	-1.25464	-0.267163	2.0893051500681743
2011-08-03	0.525944	-1.21651	-0.160818	1.9032687800992847
2011-08-04	0.45485265903647343	-1.18187	-0.0420613	1.6787838890056703
2011-08-05	0.2838546963678106	-1.14025	0.19620075291744968	1.2279079154985573
2011-08-06	0.0406225	-1.11121	0.38563966597442784	0.766195
2011-08-07	-0.16848	-1.08937	0.4965711094329463	0.4243229540244534
2011-08-08	-0.206954	-1.06625	0.5174290615508056	0.3418708786657699
2011-08-09	-0.267395	-1.03867	0.5109936862579504	0.26027749547134504
2011-08-10	-0.293792	-1.00153	0.505598	0.20213825116431627
2011-08-11	-0.326058	-0.964787	0.4996952716784512	0.13903428253632114
2011-08-12	-0.374671	-0.925896	0.47586218537101543	0.0753623
2011-08-13	-0.437242	-0.880103	0.4711675113292937	-0.0283062
2011-08-14	-0.448995	-0.814404	0.4712850974866693	-0.105876
2011-08-15	-0.499235	-0.761776	0.3723204780244581	-0.109779
2011-08-16	-0.550297	-0.696837	0.25373212211271706	-0.107192
2011-08-17	-0.585924	-0.624427	0.14843771687024138	-0.109934
2011-08-18	-0.583377	-0.526015	0.054396693475073594	-0.111759
2011-08-19	-0.39387	-0.29659	0.00209091	-0.099371
2011-08-20	-0.220971	-0.124381	0	-0.0965902
2011-08-21	-0.131726	-0.0461977	0	-0.0855287
2011-08-22	-0.0939228	-0.0350866	0	-0.0588362
2011-08-23	-0.12221	-0.0624153	0	-0.0597945
2011-08-24	-0.138391	-0.0745318	0	-0.0638592
2011-08-25	-0.144575	-0.0712824	0	-0.0732923
2011-08-26	-0.140463	-0.0630888	0	-0.0773743
2011-08-27	-0.120079	-0.041318	0	-0.0787606
2011-08-28	-0.10155	-0.0368333	0	-0.0647164
2011-08-29	-0.310324	-0.240844	0	-0.0694804
2011-08-30	-0.338115	-0.246244	0	-0.0918714
2011-08-31	-0.310697	-0.201054	0	-0.109643
2011-09-01	-0.200027	-0.158935	0	-0.0410922
2011-09-02	-0.26295	-0.227691	0	-0.0352588
2011-09-03	-0.410007	-0.357132	0	-0.0528745
2011-09-04	-0.440803	-0.375359	0	-0.065444
2011-09-05	-0.455866	-0.38373	0	-0.0721368
2011-09-06	-0.457733	-0.396965	0	-0.0607674
2011-09-07	-0.43867	-0.39499	0	-0.0436795
2011-09-08	-0.532413	-0.506171	0	-0.0262422
2011-09-09	-0.389422	-0.379178	0	-0.0102439
2011-09-10	-0.436513	-0.444827	0	0.00831392
2011-09-11	-0.332202	-0.340446	0	0.00824466
2011-09-12	-0.300021	-0.303666	0	0.00364574
2011-09-13	-0.382458	-0.380712	0	-0.00174642
2011-09-14	-0.302353	-0.300252	0	-0.00210091
2011-09-15	-0.275803	-0.273997	0	-0.00180604
2011-09-16	-0.278822	-0.277021	0	-0.00180171
2011-09-17	-0.197939	-0.196048	0	-0.00189109
2011-09-18	-0.179163	-0.177246	0	-0.00191751
2011-09-19	-0.125982	-0.123951	0	-0.00203105
2011-09-20	-0.138058	-0.136017	0	-0.0020409
2011-09-21	-0.137443	-0.135486	0	-0.00195668
2011-09-22	-0.0366027	-0.034486	0	-0.00211668
2011-09-23	-0.0452231	-0.0423437	0	-0.00287932
2011-09-24	-0.0490925	-0.0457426	0	-0.00334986
2011-09-25	-0.0698071	-0.0664917	0	-0.00331537
2011-09-26	-0.044513	-0.0411437	0	-0.0033693
2011-09-27	-0.0429371	-0.0396142	0	-0.00332285
2011-09-28	-0.0354412	-0.0321688	0	-0.00327239
2011-09-29	-0.182897	-0.179676	0	-0.00322066
2011-09-30	-0.0269333	-0.0241011	0	-0.00283222
2011-10-01	-0.0582783	-0.0555837	0	-0.00269456
2011-10-02	-0.0192976	-0.016627	0	-0.00267056
2011-10-03	-0.0201069	-0.0174149	0	-0.00269195
2011-10-04	-0.0182859	-0.0155103	0	-0.00277556
2011-10-05	-0.0151193	-0.0123151	0	-0.00280423
2011-10-06	-0.0152563	-0.0125354	0	-0.00272082
2011-10-07	-0.013451	-0.0107735	0	-0.00267748
2011-10-08	-0.0141788	-0.0116623	0	-0.00251655
2011-10-09	-0.0161845	-0.0136378	0	-0.00254665
2011-10-10	-0.0141828	-0.0122913	0	-0.00189155
2011-10-11	-0.0129691	-0.0114195	0	-0.00154963
2011-10-12	-0.0111816	-0.00954167	0	-0.0016399
2011-10-13	-0.0105514	-0.0089426	0	-0.00160879
2011-10-14	-0.0079367	-0.00638278	0	-0.00155391
2011-10-15	-0.00240382	-0.000800579	0	-0.00160324
2011-10-16	0.00173822	0.00326671	0	-0.00152849
2011-10-17	0.00381081	0.00535486	0	-0.00154405
2011-10-18	0.015030760355794332	0.0164987	0	-0.00146795
2011-10-19	0.020595117618792173	0.022062375766231965	0	-0.00146726
2011-10-20	0.024510698451690207	0.025958076713762678	0	-0.00144738
2011-10-21	0.0261381	0.0275656	0	-0.00142747
2011-10-22	0.027668080820192006	0.029021199859510325	0	-0.00135312
2011-10-23	0.028990880896543194	0.0301912	0	-0.00120028
2011-10-24	0.028285290002701243	0.029405627066018264	0	-0.00112034
2011-10-25	0.0282846	0.029313152571690614	0	-0.00102856
2011-10-26	0.023828980891198878	0.0247509	0	-0.000921899
2011-10-27	0.020871720712032627	0.021752667066559817	0	-0.000880946
2011-10-28	0.015445534357198226	0.016318165502407524	0	-0.000872631
2011-10-29	0.00297373	0.00373837	0	-0.000764646
2011-10-30	-0.00741922	-0.00675515	0	-0.000664072
2011-10-31	-0.0131204	-0.0125805	0	-0.000539951
2011-11-01	-0.0140025	-0.0142897	0	0.000287239
2011-11-02	-0.0147694	-0.0153155	0	0.00054607
2011-11-03	-0.0148459	-0.0155576	0	0.000711742
2011-11-04	-0.0174659	-0.0184197	0	0.000953806
2011-11-05	-0.0153016	-0.0163592	0	0.0010576
2011-11-06	-0.0107046	-0.0118057	0	0.00110113
2011-11-07	-0.0134203	-0.0145392	0	0.00111883
2011-11-08	-0.0159348	-0.0170909	0	0.00115605
2011-11-09	-0.017163	-0.0183574	0	0.00119436
2011-11-10	-0.0125224	-0.0137152	0	0.00119286
2011-11-11	-0.0117726	-0.0130212	0	0.0012486
2011-11-12	-0.0113402	-0.0125854	0	0.00124523
2011-11-13	-0.0107249	-0.0119494	0	0.0012245
2011-11-14	-0.00951284	-0.0107396	0	0.00122681
2011-11-15	-0.0107093	-0.0119647	0	0.00125539
2011-11-16	-0.0106019	-0.0118473	0	0.00124542
2011-11-17	-0.00944123	-0.0107001	0	0.00125888
2011-11-18	-0.0084495	-0.00969791	0	0.00124841
2011-11-19	-0.00779914	-0.0090747	0	0.00127555
2011-11-20	-0.00574745	-0.00705605	0	0.0013086
2011-11-21	-0.000953399	-0.00228766	0	0.00133426
2011-11-22	0.0058363	0.00449471	0	0.00134158
2011-11-23	0.013822093497122994	0.012470590699506099	0	0.0013515
2011-11-24	0.0167727	0.015405731837534563	0	0.00136698
2011-11-25	0.0289419	0.027559197871705767	0	0.00138268
2011-11-26	0.0407809	0.039383721325269926	0	0.00139719
2011-11-27	0.0535161	0.0520943	0	0.00142175
2011-11-28	0.0595684	0.0581427	0	0.00142564
2011-11-29	0.0672657	0.0658075	0	0.00145818
2011-11-30	0.0777847	0.0763005	0	0.00148414
2011-12-01	0.0834377	0.0819185	0	0.00151918
2011-12-02	0.0864778	0.0850112	0	0.0014666
2011-12-03	0.0856311	0.0842069	0	0.00142417
2011-12-04	0.0832144	0.081783	0	0.00143134
2011-12-05	0.07586	0.0743562	0	0.00150375
2011-12-06	0.10312931927191887	0.10158679288778508	0	0.00154253
2011-12-07	0.10877494799778571	0.10713960955637389	0	0.00163534
2011-12-08	0.0496695	0.0480183	0	0.00165113
2011-12-09	0.0391432	0.0374991	0	0.00164407
2011-12-10	0.0378497	0.0361879	0	0.00166183
2011-12-11	0.0571179	0.055448395237413906	0	0.00166946
2011-12-12	0.0675697	0.0659361	0	0.0016336
2011-12-13	0.0698399	0.0681258	0	0.00171409
2011-12-14	0.0845167	0.0828035	0	0.0017132
2011-12-15	0.0909726	0.0892804	0	0.00169215
2011-12-16	0.12122045648022498	0.11949676892032778	0	0.00172369
2011-12-17	0.10238218447625852	0.10064541035702919	0	0.00173677
2011-12-18	0.10775748746854213	0.10601341040703563	0	0.00174408
2011-12-19	0.11093516774576742	0.10917981701059638	0	0.00175535
2011-12-20	0.15306995917030436	0.15131751755448714	0	0.00175244
2011-12-21	0.16778471410671217	0.16600625807184533	0	0.00177846
2011-12-22	0.18989000175115467	0.1881022456966658	0	0.00178776
2011-12-23	0.2196273360428255	0.2178017326614994	0	0.0018256
2011-12-24	0.2517960949765875	0.24998	0	0.00181562
2011-12-25	0.31056345196582874	0.30873383305397417	0	0.00182962
2011-12-26	0.3538077868542832	0.35196497983445646	0	0.00184281
2011-12-27	0.46603975221597715	0.4641446233705086	0	0.00189513
2011-12-28	0.5022009912320237	0.5002634262723942	0	0.00193756
2011-12-29	0.5556808183375193	0.5537494197504772	0	0.0019314
2011-12-30	0.662301	0.6603690241601936	0	0.0019317
2011-12-31	0.69641	0.6944579735458338	0	0.00195208
2012-01-01	0.688186	0.6862196473247769	0	0.00196614
2012-01-02	0.7576352203962741	0.7556693585090907	0	0.00196586
2012-01-03	0.8166565059667479	0.8146818975656641	0	0.00197461
2012-01-04	0.9004562127739095	0.898485	0	0.00197102
2012-01-05	0.9336342776137884	0.9316459181663995	0	0.00198836
2012-01-06	1.0337199834960982	1.03173	0	0.00199358
2012-01-07	1.1094276430465688	1.1122096050732047	0	-0.00278196
2012-01-08	1.2344504492742923	1.2313455783395018	0	0.00310487
2012-01-09	1.2995495115677493	1.284775930716768	0	0.014773580850981136
2012-01-10	1.3324542882652681	1.3019432316762127	0	0.0305111
2012-01-11	1.3408528896921181	1.3088491109600215	0	0.032003778732096574
2012-01-12	1.3117420676659828	1.2887344080397214	0	0.0230077
2012-01-13	1.2473841665611465	1.2339262206227044	0	0.013457945938442137
2012-01-14	1.2155673717342856	1.2009188883664832	0	0.014648483367802537
2012-01-15	1.4841881449356717	1.4838214348326788	0	0.00036671
2012-01-16	1.6621330591268135	1.6342525331050084	0	0.027880526021805036
2012-01-17	1.7346865973171859	1.697176285887321	0	0.0375103
2012-01-18	1.6077360582075235	1.574139079076496	0	0.033597
2012-01-19	1.6674384741004549	1.6354757226742411	0	0.031962751426213666
2012-01-20	1.738122090713162	1.6995618089283713	0	0.0385603
2012-01-21	1.530637338584284	1.676673606530651	0	-0.146036
2012-01-22	1.3934977755379638	1.8269	0	-0.433407
2012-01-23	1.4856969683068506	1.9545526311134063	0	-0.468856
2012-01-24	1.5511645169646036	2.042960556138749	0	-0.491796
2012-01-25	1.590273719764585	2.1207319167623244	0	-0.530458
2012-01-26	1.5816273922667337	2.175724368476639	0	-0.594097
2012-01-27	1.519662103128717	2.2068951071648613	0	-0.687233
2012-01-28	1.5863616356807277	2.272689820340901	0	-0.686328
2012-01-29	2.0448605659985213	2.725394913193237	0	-0.680534
2012-01-30	1.9754140179289892	2.6853140707555614	0	-0.7099
2012-01-31	1.8865251617539918	2.583816452249049	0	-0.697291
2012-02-01	1.5698476030735633	2.3457394406100347	0	-0.775892
2012-02-02	1.40524	2.209862529622189	0	-0.804624
2012-02-03	1.3474841598976053	2.175288058989872	0	-0.827804
2012-02-04	1.3259833948612556	2.161640372832856	0	-0.835657
2012-02-05	1.2901970818723019	2.1511458932691205	0	-0.860949
2012-02-06	1.28653	2.164969059564034	0	-0.878437
2012-02-07	1.3161371249855984	2.208670767963793	0	-0.892534
2012-02-08	1.2961647267274126	2.2113457403159944	0	-0.915181
2012-02-09	1.3151753635415049	2.190474149365025	0	-0.875299
2012-02-10	1.3066264557885394	2.1688505037227723	0	-0.862224
2012-02-11	1.245097540849065	2.1509469272499415	0	-0.905849
2012-02-12	1.2570200690001991	2.1415642280527254	0	-0.884544
2012-02-13	1.1842372007821904	2.09919	0	-0.914958
2012-02-14	1.276901232578071	2.12168	0	-0.844777
2012-02-15	1.4180277583346301	2.1636697137743686	0	-0.745642
2012-02-16	1.482409726405894	2.1742158302351773	0	-0.691806
2012-02-17	1.4284726655169946	2.167301074307729	0	-0.738828
2012-02-18	1.4534686437786877	2.155704121768515	0	-0.702235
2012-02-19	1.4364014145854564	2.120857205159133	0	-0.684456
2012-02-20	1.4242366431889586	2.1058581924448383	0	-0.681622
2012-02-21	1.3980671216117808	2.11243	0	-0.714359
2012-02-22	1.3882840843538509	2.073962251275504	0	-0.685678
2012-02-23	1.3481167494844994	2.0614900309172386	0	-0.713373
2012-02-24	1.4022857119454937	2.136031349161109	0	-0.733746
2012-02-25	1.414552090078954	2.1174980667481584	0	-0.702946
2012-02-26	1.334638645357094	2.036956298189665	0	-0.702318
2012-02-27	1.3383793909712849	2.0270605857509643	1.5036271841374234e-07	-0.688681
2012-02-28	1.1196699660265277	1.8771507405070547	0.00291449	-0.760395
2012-02-29	0.844441	1.6043955068500304	0.038375413101311866	-0.79833
2012-03-01	0.5206075549313463	1.2058934796142549	0.10948894534109894	-0.794775
2012-03-02	-0.291392	0.12200047258491503	0.381097	-0.79449
2012-03-03	-0.787919	-0.958747	0.949977	-0.779149
2012-03-04	-0.694476	-1.18297	1.220811472973189	-0.732318
2012-03-05	-0.600835	-1.37614	1.4813761088217845	-0.706075
2012-03-06	-0.454909	-1.51464	1.7225824979202913	-0.662853
2012-03-07	-0.396266	-1.70363	1.9616287057404125	-0.654264
2012-03-08	-0.444332	-1.92303	2.1586691374497664	-0.679974
2012-03-09	-0.593623	-2.13255	2.2491261839221073	-0.710197
2012-03-10	-0.568173	-2.23977	2.320775323034479	-0.649182
2012-03-11	-0.475341	-2.37195	2.3997612259204453	-0.503156
2012-03-12	-0.362865	-2.50592	2.270760686816005	-0.127708
2012-03-13	-0.217875	-2.60545	2.077973544908782	0.30960450265801104
2012-03-14	-0.125431	-2.64969	1.9452484395834686	0.579007
2012-03-15	-0.0461719	-2.67571	1.9338	0.6957304978489411
2012-03-16	0.034650538209963444	-2.68427	1.8901798805100185	0.8287392456755299
2012-03-17	0.13451844485228504	-2.67135	1.8345201330326075	0.9713460647128865
2012-03-18	0.19837199203624412	-2.65763	1.7577737149224661	1.0982239608414643
2012-03-19	0.3614165586859821	-2.60543	1.6383512661237416	1.3284987888872861
2012-03-20	0.5796647999097755	-2.61173	1.4406735474532013	1.7507191830183682
2012-03-21	0.6725941016632626	-2.59544	1.1579542146866018	2.110075645090416
2012-03-22	1.0251091958638843	-2.5902	0.6369815434962232	2.9783322478571392
2012-03-23	1.493544463350705	-2.58783	0.10806404598985019	3.973308839669526
2012-03-24	1.6656946726861177	-2.58914	-0.185848	4.440678389348862
2012-03-25	1.748013883267817	-2.5964	-0.395744	4.74016
2012-03-26	1.7372201007245334	-2.61714	-0.564793	4.919150586628637
2012-03-27	1.7591981428490397	-2.62964	-0.720544	5.109382001429399
2012-03-28	1.6779500455190348	-2.65447	-0.883813	5.216231102469009
2012-03-29	1.607905516047178	-2.67039	-1.04914	5.327428159362112
2012-03-30	1.5157035008010178	-2.70134	-1.21537	5.432409191395425
2012-03-31	1.5177707188747256	-2.66371	-1.33414	5.51562
2012-04-01	1.4424077044482848	-2.67555	-1.49875	5.616711119762837
2012-04-02	1.3379781333108802	-2.71197	-1.71572	5.7656719261189515
2012-04-03	1.247693985387122	-2.7714	-1.79469	5.813787837769028
2012-04-04	1.2679751163611481	-2.72363	-1.90108	5.892690836909633
2012-04-05	1.1815194388860562	-2.73005	-2.00782	5.919388624529902
2012-04-06	1.1619245434300725	-2.7537	-2.08523	6.0008577147243525
2012-04-07	1.1018725840237398	-2.76821	-2.17797	6.0480525763505035
2012-04-08	1.0889050481202078	-2.77928	-2.27247	6.140654455954282
2012-04-09	1.2068348997689116	-2.56935	-2.36754	6.143715884255715
2012-04-10	1.1700624749650927	-2.57601	-2.39742	6.1434860072468975
2012-04-11	1.1467473416849288	-2.59541	-2.46566	6.207819740204119
2012-04-12	1.0651236376756437	-2.60428	-2.55414	6.223542497279942
2012-04-13	0.9175896425080472	-2.65581	-2.68787	6.2612703282006175
2012-04-14	0.7433751722129909	-2.74299	-2.78317	6.269533093585116
2012-04-15	0.6245091177593673	-2.78592	-2.81997	6.230398120957869
2012-04-16	0.6227188073481384	-2.77662	-2.85608	6.255421112592017
2012-04-17	0.5961359873868188	-2.74529	-2.93276	6.274182800105329
2012-04-18	0.4884088744638353	-2.76628	-2.98436	6.239043754473969
2012-04-19	0.4466246625638952	-2.75707	-3.06023	6.263931172853536
2012-04-20	0.49988485544722483	-2.72239	-3.04641	6.268682226495495
2012-04-21	0.5563975048515246	-2.67315	-3.02586	6.2554076082992625
[truncated: 1,715 more rows]

## Sheet: Fig2 FigS10 Deposition
	deposition [ton]	deposition_rate [ton/yr]
2006-11-01	0	-49711.9
2006-11-02	-136.197	-20251.8
2006-11-03	-110.969	5787.766384688674
2006-11-04	-104.483	4358.3819791220685
2006-11-05	-87.0873	5648.757274710085
2006-11-06	-73.5312	4668.162439898698
2006-11-07	-61.5083	4223.918350645098
2006-11-08	-50.3865	3712.2449109731065
2006-11-09	-41.1672	2767.5163530345744
2006-11-10	-35.222	2529.5039705169283
2006-11-11	-27.3069	3531.556083710444
2006-11-12	-15.871	3767.1244810526473
2006-11-13	-6.66514	2854.258365968887
2006-11-14	-0.23123	995.7147044401291
2006-11-15	-1.20917	778.3188662432767
2006-11-16	4.033530453876352	1785.006908987914
2006-11-17	8.571687674149757	2209.668632646394
2006-11-18	16.141303783445636	3966.860826992458
2006-11-19	30.307911383697473	5101.924930536122
2006-11-20	44.09705682747918	4987.571713892132
2006-11-21	57.63707145981874	3820.1722448213145
2006-11-22	65.02950748403433	3325.220283380031
2006-11-23	75.85745657422987	5413.36
2006-11-24	94.69176020828019	9072.198833432674
2006-11-25	125.56813511358699	12575.796968564717
2006-11-26	163.60023674836083	12793.971901274237
2006-11-27	195.67209073700747	10635.4
2006-11-28	221.8765048129844	14150.169610835132
2006-11-29	273.207	18801.176910234964
2006-11-30	324.89665226632667	20751.871897036184
2006-12-01	386.9161537938366	25022.759524967016
2006-12-02	462.00766336203634	29237.055756193644
2006-12-03	547.1191990332538	30674.532632016624
2006-12-04	630.0872942224014	35080.31161346541
2006-12-05	739.34	44986.694332886604
2006-12-06	876.5897289231499	55770.21376088184
2006-12-07	1044.9302969748826	54833.84317439188
2006-12-08	1177.049143577352	57446.2
2006-12-09	1359.704192723069	70960.03479447741
2006-12-10	1565.8712520402419	83663.95138270783
2006-12-11	1818.1368030392762	92404.93755580735
2006-12-12	2072.2	91908.11944133992
2006-12-13	2321.7429369644265	102632.17746950424
2006-12-14	2634.567772726881	110604.48502032507
2006-12-15	2927.7949096785364	121629.4580270166
2006-12-16	3301.030556436561	137593.30363424344
2006-12-17	3681.730820003158	148746.85374812467
2006-12-18	4116.081809850943	153637.95907599124
2006-12-19	4523.582650556535	163268.84520590803
2006-12-20	5010.705619198384	172641.71205027946
2006-12-21	5469.564634393682	159573.84204601808
2006-12-22	5885.082835888894	149190.64879076963
2006-12-23	6287.047641466393	179364.51054259663
2006-12-24	6867.902071738738	209345.67384992985
2006-12-25	7434.147224205734	202024
2006-12-26	7974.88	178308.41452304725
2006-12-27	8411.179632551199	158543.10504984984
2006-12-28	8843.611828647543	164095.48859371652
2006-12-29	9310.33	160821.01851154503
2006-12-30	9724.822888984776	153945.84916765554
2006-12-31	10153.871894257347	148488.1788555147
2007-01-01	10538.456745727322	140834.2657291946
2007-01-02	10925.56650099266	147293.8163969575
2007-01-03	11345.546150642158	160384.8874311897
2007-01-04	11804.38780198548	158368.83411195752
2007-01-05	12213.320584132336	138792
2007-01-06	12564.9	131195.8795441717
2007-01-07	12932.202115881222	144199.4351050467
2007-01-08	13355.026719075056	169698.51484526944
2007-01-09	13862.056991745712	180134.71761029653
2007-01-10	14342.066267624627	189822.51084143936
2007-01-11	14902.180338822092	208686.0673094159
2007-01-12	15485.551567950193	207285.43791234455
2007-01-13	16037.99095751987	210184.17969097497
2007-01-14	16637.245703243207	220020.42149474143
2007-01-15	17243.582308175988	221528.64009736344
2007-01-16	17851.10126542054	214088.42683793802
2007-01-17	18416.669578520854	185183.55981577802
2007-01-18	18865.80570276727	178194.37176692387
2007-01-19	19393.077095051944	144675.43266034077
2007-01-20	19658.54779953626	164169.10095673444
2007-01-21	20292.63381262309	145792.18935003085
2007-01-22	20457.40911104328	83383.97421813227
2007-01-23	20749.53230148957	126793.57754336784
2007-01-24	21152.168440048034	199903.9763691092
2007-01-25	21844.89655556688	242699.5765837859
2007-01-26	22482.02913365782	277150.6919436731
2007-01-27	23363.530484025363	325345
2007-01-28	24264.740727618882	335393.1883721223
2007-01-29	25201.301379215074	337217.96197499556
2007-01-30	26112.510382276392	323516.48931420915
2007-01-31	26973.994471347727	306847.7320565803
2007-02-01	27793.86781820286	302742.07949059526
2007-02-02	28632.855180885235	301607.97117202356
2007-02-03	29446.51423558381	301139.1299982772
2007-02-04	30282.93260553333	296251.7994323184
2007-02-05	31069.811766719802	283191.5044392441
2007-02-06	31834.666876433297	272366.1177235447
2007-02-07	32562.228850136486	259921.45758306398
2007-02-08	33258.894041272004	248186.86903530266
2007-02-09	33922.15689964499	239513.57212256297
2007-02-10	34571.29717619016	234159.57678499367
2007-02-11	35205.22307380934	229067.20504342602
2007-02-12	35826.459943551396	229033.63182221312
2007-02-13	36460.20187831462	233747.0469156662
2007-02-14	37107.265680075594	237819.71614712322
2007-02-15	37763.32361062762	240124.94011542026
2007-02-16	38423.018776598445	236481.40009508294
2007-02-17	39059.11210429931	228761.21333514818
2007-02-18	39676.50487706501	222106.39949724023
2007-02-19	40276.13347140748	215677.97015445837
2007-02-20	40858.30197380177	208693.3657786425
2007-02-21	41419.658763345244	200749.92580229664
2007-02-22	41958.30156723901	192038.61393757147
2007-02-23	42471.92514108536	184143.65307406167
2007-02-24	42967.30788545305	178780.0194453289
2007-02-25	43451.54168599127	175760.94827193685
2007-02-26	43930.381574614345	174744.10725675584
2007-02-27	44409.04364356254	174079.67490800036
2007-02-28	44884.24280698695	172839.63719815356
2007-03-01	45356.1	170444.7626213562
2007-03-02	45818.186711761504	168305.55106388556
2007-03-03	46278.33234636823	166324.70352179755
2007-03-04	46729.55495023711	160606.81274454464
2007-03-05	47158.369676475326	154643.21836320788
2007-03-06	47576.915050857424	150633.60768094705
2007-03-07	47983.8	147955.30054785975
2007-03-08	48387.629026462135	147003.4762425231
2007-03-09	48789.25780756283	146914.61354742895
2007-03-10	49192.64060754394	147323.14454909632
2007-03-11	49596.50791468117	146386.18787107844
2007-03-12	49994.756705467655	142841.06806688575
2007-03-13	50379.19869860931	137035.7346035728
2007-03-14	50745.63744302148	132966.4656522875
2007-03-15	51107.8	131897.82641151207
2007-03-16	51468.36525897497	132729.6878814632
2007-03-17	51835.06803304082	134532.7299817416
2007-03-18	52205.53090271054	136472.43747742524
2007-03-19	52582.862210999316	138983.28636975292
2007-03-20	52967.08315679138	140481.3418934857
2007-03-21	53352.62298849787	144861.42317265595
2007-03-22	53760.844379655246	154772.1743728846
2007-03-23	54200.689697390386	164865.0420808226
2007-03-24	54664.214473248794	165651.0420231846
2007-03-25	55108.36663998318	167483.85814249917
2007-03-26	55581.934243892625	170102.9519081071
2007-03-27	56040.43760934267	168739.43345723243
2007-03-28	56506.53387927472	165505.25597320017
2007-03-29	56947.315724264314	181440.71099289288
2007-03-30	57500.729555948106	207539.64290907103
2007-03-31	58084.519247053744	211765.06760154397
2007-04-01	58661.08609075109	217936.53963120142
2007-04-02	59278.69206695074	221396.83676567237
2007-04-03	59874.21944289176	214034.91028944403
2007-04-04	60451.48609593399	214815.63567074545
2007-04-05	61051.291419169815	221063.41310557962
2007-04-06	61662.79246911525	215558.64261029553
2007-04-07	62232.434666349516	213060.76899080205
2007-04-08	62830.2	232017.31654659333
2007-04-09	63503.76242824866	243280.94517757036
2007-04-10	64163.29501250359	244093.0460706447
2007-04-11	64841.258571101505	252957.94062762766
2007-04-12	65549.36592005224	245870.1035112993
2007-04-13	66188.49201499904	212845.53733843978
2007-04-14	66715.6	203581.35492860296
2007-04-15	67304.00628858042	230832.50704678224
2007-04-16	67980.47849202606	254368.20860981802
2007-04-17	68697.80469192189	254138.80149239517
2007-04-18	69373.01987006658	249599.4612144667
2007-04-19	70065.5	263358.4470512451
2007-04-20	70816.07985390902	265564.2298557355
2007-04-21	71520.61943751204	260562.2994741237
2007-04-22	72243.81848116449	274360.35800328176
2007-04-23	73023.96386492728	288288.81351948075
2007-04-24	73823.48321277808	286273.34453247685
2007-04-25	74592.58493085866	251282.4772558363
2007-04-26	75200.37349911143	157746.47178956255
2007-04-27	75456.94915984257	174043.42838219847
2007-04-28	76154.03612038375	255494.42290468348
2007-04-29	76856.91860041617	258706.46343352663
2007-04-30	77571.60578303321	258136.4652759863
2007-05-01	78271.36498549007	251537.38804641794
2007-05-02	78949.9	244667.1442334996
2007-05-03	79612.00687170103	251965.9181552849
2007-05-04	80330.52800879597	210585.23343798722
2007-05-05	80765.89856177219	162063.9458764615
2007-05-06	81218.54963003685	208540.8201062379
2007-05-07	81908.58798701185	259003.30991007882
2007-05-08	82637.74584872222	264623.2759984636
2007-05-09	83358.57854042809	255486.36374172464
2007-05-10	84037.67112949879	244310.95075118818
2007-05-11	84697.26868153049	243926.8991536849
2007-05-12	85374.3	248864.32676200953
2007-05-13	86060.90882817164	252066.88487636216
2007-05-14	86755.44528856754	253559
2007-05-15	87450.27265463283	248818.02836514733
2007-05-16	88118.83174536287	240666.8018539769
2007-05-17	88768.99485657243	242958.04914162157
2007-05-18	89450.1	249532
2007-05-19	90136.29539709205	240795.35525023003
2007-05-20	90769.53533107165	237179.43288561425
2007-05-21	91435.90872797213	245676.90471113747
2007-05-22	92115.71015140665	252464.93735634125
2007-05-23	92819.3	256045.16876346746
2007-05-24	93518.69737750784	255151.80869931038
2007-05-25	94217.37035019488	248526.7119755346
2007-05-26	94880.5	245449.33504618556
2007-05-27	95562.29821346165	244687.1705580739
2007-05-28	96221.2	241041.25688291754
2007-05-29	96883.1	238853
2007-05-30	97530.02480040709	235301.30322210368
2007-05-31	98172.39443321519	240548.7580165526
2007-06-01	98848.10018679916	248559.86020060268
2007-06-02	99534.36626993082	241793.37818509768
2007-06-03	100172.9954097312	204187
2007-06-04	100653.1973295142	196373
2007-06-05	101249.01247953124	220456.13077019964
2007-06-06	101861.17612825501	224292.31535404906
2007-06-07	102478.01146777261	226186.49825420004
2007-06-08	103100.55420088077	226727.81600641625
2007-06-09	103720.35566506804	222311.23840141355
2007-06-10	104318.69797294331	214208.6855856054
2007-06-11	104894.10188745492	209968.6655233865
2007-06-12	105469.21120868789	208135.36820600144
2007-06-12	106034.56965844671	199678.1596141163
2007-06-13	106563.33811068305	194271.6733090679
2007-06-14	107099.07197794845	194305.9671147801
2007-06-15	107628.02834144897	191529.00208106433
2007-06-16	108148.54596195428	187421.82535477474
2007-06-17	108654.99724750253	181527.20058833522
2007-06-18	109143.21555421913	176032.2288222247
2007-06-18	109619.55740543253	175086.23037320282
2007-06-19	110102.5921590038	177094.7127214809
2007-06-20	110589.93939294749	178038.35152190318
2007-06-21	111078.14477008273	177962.5054424423
2007-06-22	111565.07640907046	177195.27215558256
2007-06-23	112049.07776819551	177298.29307627413
2007-06-23	112536.57390537881	178557.91455353613
2007-06-24	113027.4772999957	179131.08229402604
2007-06-25	113518.11408233238	179268.4208703047
2007-06-26	114009.77001709327	178917.93563595228
2007-06-27	114498.4863323924	177276.81898066564
2007-06-28	114981.14984712431	176491.39420525348
2007-06-29	115465.56246502392	176976.63623838488
2007-06-30	115950.88484021135	179702.6219251373
2007-07-01	116450.23436598358	182341.3381620032
2007-07-02	116950.01546027712	182590.8682378913
2007-07-03	117450.7322741364	182124.0973160166
2007-07-04	117947.95571954297	181088.31735505446
2007-07-05	118442.99702676684	179884.78208232304
2007-07-06	118933.62575835022	178062.96544381417
2007-07-07	119418.68450865075	175815.7848479608
2007-07-08	119896.99992190069	173687.4183129869
2007-07-09	120370.3963898178	171980.7682328718
2007-07-10	120839.36029577944	170132.8485378576
2007-07-11	121302.63117632661	167969.0822050252
2007-07-12	121759.73882840971	166993.79861649915
2007-07-13	122217.66568929373	166559.37964428883
2007-07-14	122672.39296344691	165344.1554566383
2007-07-15	123123.66106165887	164013.16129125262
2007-07-16	123571.09521709761	162813.2712546806
2007-07-17	124015.78857538315	161299.1137183452
2007-07-18	124454.92597719813	159771.53186605865
2007-07-19	124891.2490239643	157705.0267762944
2007-07-20	125319.06311021892	156193.91002192875
2007-07-21	125747.10606518034	155141.6642562485
2007-07-22	126169.15442121206	152613.90527009824
2007-07-23	126583.3466420028	150624.06719080434
2007-07-24	126994.49177568223	148691.1682484567
2007-07-25	127398.0927693916	145596.93444033866
2007-07-26	127792.28319727312	141784.88676565065
2007-07-27	128174.99625851845	139268.9637023084
2007-07-28	128555.40080660084	137169.36694119897
2007-07-29	128926.60922805927	134942.68301572007
2007-07-30	129294.81276833081	126079.07200110622
2007-07-31	129617.45345820232	120020.1343835209
2007-08-01	129952.45734029531	121553.37736995451
2007-08-02	130283.49936159933	120193.72197318805
2007-08-03	130611.0530771347	116911.39185553341
2007-08-04	130924.10972793102	111635.08228656038
2007-08-05	131222.75215815695	107597
2007-08-06	131513.68364090714	102849.19554127977
2007-08-07	131786.30939399957	97593.40160740394
2007-08-08	132048.44200587922	92213.7
2007-08-09	132291.58976487923	85627.09376184386
2007-08-10	132517.63156073864	79970.61352064149
2007-08-11	132729.7849074581	75749.67416158055
2007-08-12	132932.69826847332	73365
2007-08-13	133131.78504261747	69238.96495506073
2007-08-14	133312.08985726818	60647.07496433584
2007-08-15	133464.09778214808	55052.92299119719
2007-08-16	133613.74970927474	49297.69098315468
2007-08-17	133734.22211630235	41884.839795501175
2007-08-18	133843.25568075693	34753.93129309625
2007-08-19	133924.6546165385	27487.762069298333
2007-08-20	133993.87355510925	18476.974443077852
2007-08-21	134026	14879.503696294414
2007-08-22	134075.40508221224	14132.937797196646
2007-08-23	134103.33906717013	5508.725302498351
2007-08-24	134105.5898783903	2310.9995873570733
2007-08-25	134116.0020786077	2516.836031951025
2007-08-26	134119.38076075717	-516.693
2007-08-27	134113.1708865837	-6267.68
2007-08-28	134085.03730732336	-5941.25
2007-08-29	134080.61609303855	-3133.23
2007-08-30	134067.86892540514	-5683.08
2007-08-31	134049.47592806935	-5469.17
2007-09-01	134037.90087461084	-2357.79
2007-09-02	134036.5565185045	-744.329
2007-09-03	134033.82236130632	-2613.23
2007-09-04	134022.23747549648	-32422.4
2007-09-05	133856.1653407366	-39758.1
2007-09-06	133804.3849111376	-17768.3
2007-09-07	133758.80493282757	-21288.4
2007-09-08	133687.73618627133	-27566.6
2007-09-09	133607.7548103558	-15213.9
2007-09-10	133604.37259387953	-10639
2007-09-11	133549.4589429879	-18544.3
2007-09-12	133502.75988189632	-15987.4
2007-09-13	133461.85657922254	-16339.6
2007-09-14	133413.22779907554	-14159.8
2007-09-15	133384.26865509123	-15535.6
2007-09-16	133328.10124333441	-16264.2
2007-09-17	133295.14966981122	-6575.57
2007-09-18	133292.07073368644	-1460.3
2007-09-19	133287.14803148204	-2546.85
2007-09-20	133278.11536792075	-7132.97
2007-09-21	133248.06328649377	-5256.05
2007-09-22	133249	-4554.65
2007-09-23	133223.10628119647	-16981.7
2007-09-24	133156.26495667675	-13540.2
2007-09-24	133148.9132293806	-1775.88
2007-09-25	133146.53412377078	-2986.73
2007-09-26	133132.54758912273	-5170.39
2007-09-27	133118.20323507788	-2332.28
2007-09-28	133119.76797928926	-4336.49
2007-09-29	133094.4416505928	-8359.03
2007-09-30	133073.96505694595	-10607.4
2007-10-01	133036.31903503032	-10905.8
2007-10-02	133014.20750703826	-6174.32
2007-10-03	133002.48716208318	-1620.32
2007-10-04	133005.32906400526	1393.5551894542732
2007-10-05	133010.1230809295	-173.789
2007-10-06	133004.37679643207	-2294.81
2007-10-07	132997.54877175545	-3917.16
2007-10-08	132982.91292077463	-2355.84
2007-10-09	132984.6400738348	123.62923061053152
2007-10-10	132983.59034121633	-1257.31
2007-10-11	132977.75072448124	-4777.81
2007-10-12	132957.41054028345	-2531.56
2007-10-13	132963.87918967946	1948.0158932666382
2007-10-14	132968.0845999726	1470.6812479485961
2007-10-15	132971.93771706548	1392.7844803653716
2007-10-16	132975.7162957554	1303.788084530097
2007-10-17	132979.08176136427	1182.265861399792
2007-10-18	132982.19446485897	1453.7517240207671
2007-10-19	132987.04752423562	1978.0482589209714
2007-10-20	132993.0330854558	1703.2517470289895
2007-10-21	132996.3804105207	1189.304941735245
2007-10-22	132999.54982486257	1187.2101783454855
2007-10-23	133002.88567177192	915.1135660707951
2007-10-24	133004.56414577254	731.4610235377768
2007-10-25	133006.89367738034	1481.865826459907
2007-10-26	133012.68395852027	2025.7028273382457
2007-10-27	133018	1849.287085717442
2007-10-28	133023	1769.3067987421819
2007-10-29	133027.68825067393	2063.6505667687743
2007-10-30	133034.12471278047	2396.8488214015815
2007-10-31	133040.8216688734	3198.3988359515206
2007-11-01	133051.65018585417	2227.802324920558
2007-11-02	133053.02880490036	5424.941098797935
2007-11-03	133081.37589050512	9332.600850676536
2007-11-04	133104.16634380817	7486.506431049347
2007-11-05	133122.39784355197	9497.108932439587
2007-11-06	133156.20529686264	8793.862381985018
2007-11-07	133170.58339085052	4884.533127295945
2007-11-08	133182.9698619437	8579.118788951455
2007-11-09	133217.59226092696	10929.840724573514
2007-11-10	133242.85940016055	13759.965905847275
2007-11-11	133292.98933438366	18409.898993259776
2007-11-12	133343.73555902773	18245.85247291434
2007-11-13	133392.96660820785	17069.5
2007-11-14	133437.26692920263	15802.00887235449
2007-11-15	133479.55295819335	15668.482942071932
2007-11-16	133523.12163025507	15692.314926660692
2007-11-17	133565.53824546273	14566.888833931807
2007-11-18	133602.94019920813	12867.349088699266
2007-11-19	133636.04426786656	12546.609353484237
2007-11-20	133671.68874361078	12654.772328386825
2007-11-21	133705.3854861043	11322.27330304384
2007-11-22	133733.7285973261	6380.789744671783
2007-11-23	133740.34871758195	6907.8935951571475
2007-11-24	133771.58006908037	13761.958185050535
2007-11-25	133815.75670763702	16299.394363536703
2007-11-26	133860.89181901756	16684.731323038504
2007-11-27	133907.17989296874	15885.924463803385
2007-11-28	133947.93798046306	17529.809331434008
2007-11-29	134003.23364273002	23229.697751408967
2007-11-30	134075.22399553927	28180.596886993662
2007-12-01	134157.6478722478	36789.1
2007-12-02	134276.8083662548	43265.77867401822
2007-12-03	134394.72063210543	47788.20722592514
2007-12-04	134538.66155653383	56197.872235509785
2007-12-05	134702.65417860137	63607.33089443667
2007-12-06	134887.19487650334	72410.40992945665
2007-12-07	135099.42354807784	81403.2
2007-12-08	135333.23979972536	89093.29904378625
2007-12-09	135587.60600859174	96039.95475610427
2007-12-10	135859.48612715607	99743.05678454111
2007-12-11	136134.14330604128	104241.87381020238
2007-12-12	136431	111561.57459734131
2007-12-13	136745.4396052048	116471.33889940211
2007-12-14	137069	120001.00546045767
2007-12-15	137402.9793611525	124017.41877017565
2007-12-16	137748.42109416856	124063.18410088526
2007-12-17	138082.77763019846	120915.1582900028
2007-12-18	138410.96990671652	114986.90495268122
2007-12-19	138712.8428628159	104224
2007-12-20	138982.05856123145	96077.85605841207
2007-12-21	139239.2968686154	90725.66573651209
2007-12-22	139479.18549677398	84416.06844508387
2007-12-23	139701.8506683145	76112.28072795297
2007-12-24	139896.23908980386	69435.91470451123
2007-12-25	140082.32143381867	64518.115557703495
2007-12-26	140250	56975.24861715443
2007-12-27	140394.51457692636	53129.88640644209
2007-12-28	140540.88567590876	52595.222816190435
2007-12-29	140682.7075786589	57523.340297526884
2007-12-30	140856.0820611007	63576.31768088504
2007-12-31	141031.0709632117	64185.79850518268
2008-01-01	141207.78506660854	64789.53134763586
2008-01-02	141386.08209388368	66584.85270582969
2008-01-03	141572.6335745857	69369.49269358898
2008-01-04	141766.18890316362	74306.37889343714
2008-01-05	141979.79181509768	81979.55259759576
2008-01-06	142215.39193109566	92771.29540540605
2008-01-07	142488.12768033278	109717.80920392965
2008-01-08	142816.58540618568	125941.5378435883
2008-01-09	143178.2182986538	139474.65154834863
2008-01-10	143580.83007220403	151927.87692117307
2008-01-11	144010.6998160301	162721.68913552066
2008-01-12	144472.4557660973	172496.37153253885
2008-01-13	144955.88541346867	179159.34709630252
2008-01-14	145454.15081867977	181132.49737681472
2008-01-15	145948.39224841012	190819.25404939806
2008-01-16	146499.7357723751	211121.99081400599
2008-01-17	147105.22507478824	223903.7065254459
2008-01-18	147726.60539717207	228666.7038098345
2008-01-19	148358.19331484212	232173.02610961715
2008-01-20	148998.78636215627	234306.57458288202
2008-01-21	149642.06495639216	236489.12328568578
2008-01-22	150294.61717468058	245703.61932762185
2008-01-23	150988.38615818735	260525.7916670324
2008-01-24	151722.15575915747	272989.6369132414
2008-01-25	152484.21978510922	280184.32593401935
2008-01-26	153257.41233961785	282357.79717505915
2008-01-27	154031.38579702735	282344.46903101174
2008-01-28	154804.5053206097	282988
2008-01-29	155582.00686799714	283788.4014584331
2008-01-30	156359.51026010796	281351.2378848419
2008-01-31	157123.65748654422	275115.0896084227
2008-02-01	157866.9902031678	281328.4653838032
2008-02-02	158665.1833242637	293473.14670612675
2008-02-03	159475.0622399137	294211.3450551168
2008-02-04	160277.3002834698	291809.8284050523
2008-02-05	161074	290568.4351522179
2008-02-06	161869.45609252306	291480.3764716979
2008-02-07	162671.17295156713	293399.9825830264
2008-02-08	163477.1272299643	293976.15201798273
2008-02-09	164282.00118180265	294317.2443755414
2008-02-10	165089.82445941932	293677.29659744166
2008-02-11	165891	291528.65563262143
2008-02-12	166687.24175055698	289639.04208579496
2008-02-13	167478.25509239573	287932.3401474133
2008-02-14	168264.9532034195	287451.88559612224
2008-02-15	169053.33391757996	285671.9975684098
2008-02-16	169830	281740.51349427603
2008-02-17	170597.11755316504	278144.4902293051
2008-02-18	171354.35861600973	276251.2703613465
2008-02-19	172110.8231441861	278688.47559425794
2008-02-20	172881.41875625224	280506.8931113501
2008-02-21	173647.84721602913	278085.0613909186
2008-02-22	174405.17251729837	280801.0550546497
2008-02-23	175186.4831341368	284866.48682593345
2008-02-24	175966.08477387883	285766.93089953007
2008-02-25	176752.32933084655	291092.7770254826
2008-02-26	177561.11368908695	296208.9366296934
2008-02-27	178375.39199731062	298741.7370579388
2008-02-28	179198.05471406196	298416.1024209453
2008-02-29	180010.54872290484	301500.26350456226
2008-03-01	180850.11095244312	307971.1925019572
2008-03-02	181698.0621064772	310276.0073800031
2008-03-03	182550.25345863492	311810.80088668014
2008-03-04	183406.61444010286	312248.8688198682
2008-03-05	184261.2061644972	308798.8893381152
2008-03-06	185098.66314880486	303039.8264909401
2008-03-07	185921.69836444757	299733.8344867958
2008-03-08	186741.04032407497	300339.1849861182
2008-03-09	187567.39252875507	304298.6154037542
2008-03-10	188408.4299975202	308141.8041288474
2008-03-11	189255.84077055697	313107.7391574943
2008-03-12	190124.0888422188	316369.7130825395
2008-03-13	190989.37344498184	316057.49586509843
2008-03-14	191855.91073737002	318277.9210610476
2008-03-15	192733.36205353553	320943.8938232553
2008-03-16	193614.50741585362	324795.6956649485
2008-03-17	194513.06449553525	330164.56846823764
2008-03-18	195423.62833896725	331957.81438537105
2008-03-19	196332.01142367427	330425.17671240267
2008-03-20	197234.17725245986	325436
2008-03-21	198115.2202237652	322039.34211299237
2008-03-22	198998.77638732558	319770.17039463687
2008-03-23	199867.3855409961	278195.85381024587
2008-03-24	200523.13723012144	283090
2008-03-25	201418.5632271763	328616.8631116388
2008-03-26	202323.77757593864	328349.0165576904
2008-03-27	203217.73592064308	327550.8040915547
2008-03-28	204118.5765024677	331355.52287509746
2008-03-29	205033.38262132855	331383.3259306239
2008-03-30	205934.3755486629	331761.84197593504
2008-03-31	206851	346590.5428913212
2008-04-01	207833.5018110811	357696.78886595886
2008-04-02	208811.23813279098	356116.87450693134
2008-04-03	209784.8271508451	342968.27165635856
2008-04-04	210690.51633364774	330195.12869421364
2008-04-05	211594.11552725176	344980.39639401075
2008-04-06	212580.81987553273	350412.16232340166
2008-04-07	213514.18217011972	336641.61419171013
2008-04-08	214425.43146014484	336744.73262195935
2008-04-09	215359.35878722635	341063.93304196413
2008-04-10	216294.27492886793	341350.0954949877
2008-04-11	217229.77026939066	339057.28248040506
2008-04-12	218152.12305204823	332999.22707198246
2008-04-13	219054.42356841522	324353.56985172094
2008-04-14	219929.4028868522	317455
2008-04-15	220793.9005667384	313964.4341074341
2008-04-16	221649.75595045456	308513.83490447194
2008-04-17	222484.38733333824	303597.70224671066
2008-04-18	223313.3050038612	300998.98725651833
2008-04-19	224133.69685255204	297534.2179183967
2008-04-20	224943.62948560584	294378.8500987416
2008-04-21	225746.73164761363	290630.2815314598
2008-04-22	226536.1241789289	285755.9564731217
2008-04-23	227312.51771048005	281746
2008-04-24	228079.93906173235	278600.3934203581
2008-04-25	228839.0952086738	274525.9055708378
2008-04-26	229584.1905991068	270954.86172767694
2008-04-27	230323.77938252408	269807.0355699447
2008-04-28	231062.58531455856	268186
2008-04-29	231793.29219368295	266133.8650653289
2008-04-30	232520.85306834118	262443.99841233337
2008-05-01	233231.3415000519	252839.66175317415
2008-05-02	233906.27587246816	245709.23405022346
2008-05-03	234577.6934674504	246980.58451593062
2008-05-04	235259.59414378833	252579.36402285413
2008-05-05	235961.6899826441	254327.20093948068
2008-05-06	236653.1678475663	254844.50714856933
2008-05-07	237358.09824099243	258305
2008-05-08	238068.5403632705	260725.96175968437
2008-05-09	238786.7336478948	263400.3973884601
2008-05-10	239511.8302119744	265792.0972096775
2008-05-11	240243.12870109853	264523.39718630066
2008-05-12	240961.2734842281	262992.8039002463
2008-05-13	241684.1851608259	267222
2008-05-14	242425.50404306885	270386.53156431497
2008-05-15	243165.75519679475	266632.7488139919
2008-05-16	243886.5054064332	259667.50098995364
2008-05-17	244588.5908186575	258993.16463297087
2008-05-18	245305.64603455906	262810.7215965785
2008-05-19	246028.6495671319	263118.24285352696
2008-05-20	246747.38983101674	244306.08298181853
2008-05-21	247367.31303552544	227943.3569735228
2008-05-22	247996.39452676207	241090.8716729022
2008-05-23	248688.35890770573	247383.38735785167
2008-05-24	249351.91993694208	239843.32995621255
2008-05-25	250002.56893486305	235329.6948130405
2008-05-26	250641.39771673956	225344.3662201083
2008-05-27	251237.3325853842	217770.58520178223
2008-05-28	251834.66119729728	216962.75288811812
2008-05-29	252426.16958751087	206639.77538200014
2008-05-30	252966.93393911645	188791.23220794703
2008-05-31	253460.6420927599	182309.18860528845
2008-05-31	253965.88839722762	183967.8854174213
2008-06-01	254468.6853005266	180549.95610945864
2008-06-02	254955.20322522466	173356.06158380886
2008-06-03	255418.58152838307	166390.0105613551
2008-06-04	255866.92931049236	159569.94607716435
2008-06-04	256292.93739729904	152222.70816667506
2008-06-05	256701.02634154263	146969.67639996792
2008-06-06	257098.25069264133	139247.57038498588
2008-06-07	257464.0267272138	126584.62709362619
2008-06-07	257791.8650876749	133056.78103144112
2008-06-08	258193.10497944086	142934.83945390146
2008-06-09	258575.0696874223	135322
2008-06-10	258934.59479850566	129711.41966111492
2008-06-10	259285.81719241472	134204.01724664326
2008-06-11	259669.95927656945	139880.81174249086
2008-06-12	260052.28739374343	136990.55980306125
2008-06-12	260420.5924809698	129003.08626188213
2008-06-13	260759.15361983594	130732.85920610986
2008-06-14	261136.93691497587	141381.45311869754
2008-06-14	261533.84651363702	146791.54956102138
2008-06-15	261941.27417284448	144067.0427163905
2008-06-16	262323.2549668775	136395
2008-06-16	262688.6462824185	130522.69789069134
2008-06-17	263038	133300.74601773333
2008-06-18	263419	142672.4175912724
2008-06-18	263820	148114.59021954448
2008-06-19	264230.64812481456	151480.08137721554
2008-06-20	264650.2423469278	153991.69645424554
2008-06-21	265074.43824237207	155754.52078670525
2008-06-21	265503.69177589606	158765.17294763325
2008-06-22	265944.3843955098	160812.08527726616
2008-06-23	266384.85388700437	161239.58913038427
2008-06-23	266827.8889934845	162850.70997703937
2008-06-24	267277.1865444128	163065.97477854826
2008-06-25	267721.4011840519	162326.57401737844
2008-06-25	268166.6472239601	162926.2347920725
2008-06-26	268614.14767606324	164399.94779489105
2008-06-27	269067.4688557129	166571.3823544688
2008-06-27	269526.8675793754	169046.69539226248
2008-06-28	269993.75211813627	172400.53985355597
2008-06-29	270471.52807172365	174630.0572317961
2008-06-30	270950.6291440639	175787.34126451862
2008-06-30	271434.7463800224	178453.75070939626
2008-07-01	271928.4579150743	181994.41466051183
2008-07-02	272431.97604939505	185511.66132353348
2008-07-03	272944.9601689019	188263.54499101013
2008-07-03	273463.55711783894	190877.22367669907
2008-07-04	273990.86276439065	201446.79474211633
2008-07-05	274567.3751712204	214136.18678101178
2008-07-06	275164.21173305373	222198.01497435183
2008-07-07	275784.8985409429	230278.5554819819
2008-07-08	276426.0120370646	238911.16029208832
2008-07-09	277094.0007891187	248540.89558556952
2008-07-10	277787.8799580814	255459.51842649825
2008-07-11	278493.7789722776	259719.0222997016
2008-07-12	279210.99788849073	264504.64016754634
2008-07-13	279943.11946634634	269111.35383607226
2008-07-14	280685.58064923633	272903.7170476376
2008-07-15	281438.4822994841	277372.0367954037
2008-07-16	282205.42742619745	280852
2008-07-17	282977.3981173961	283009.66633724864
2008-07-18	283756.1653239358	288691.33662906126
2008-07-19	284559.2684550896	297378.43231338833
2008-07-20	285385.63618592697	301186.7078702372
2008-07-21	286209.60658040596	300698.9308316927
2008-07-22	287033.3015603472	303111.4386653784
2008-07-23	287870.4911758327	305340.53410436795
2008-07-24	288706.40037735744	304154.2580594757
2008-07-25	289537.0898501312	305104.2554087195
2008-07-26	290378.2045165833	308307.8380240324
2008-07-27	291226.44786670123	305561.7014082805
2008-07-28	292052.5152092314	297583.86255558336
2008-07-29	292857.0443738551	294101.1222727295
2008-07-30	293664.0282079861	289401.7652620976
2008-07-31	294442.8074711817	277780.1063082118
2008-08-01	295186.11098227766	265327.0167972456
2008-08-02	295896.65413856384	269516.66483478824
2008-08-03	296663	275603.7901412745
2008-08-04	297406.8118927626	264179
2008-08-05	298110.46916134894	251334
2008-08-06	298783.9840949979	239475.79719917572
2008-08-07	299422.6653103855	225365.51088204404
2008-08-08	300018.86360668036	209304.64063508785
2008-08-09	300569.5400535915	200798.33729193968
2008-08-10	301119	193172.26168623965
2008-08-11	301628.01819981745	177100.66730143153
2008-08-12	302089.5430839043	164881.4544423086
2008-08-13	302531.47822415887	149875.2988267789
2008-08-14	302910.77759802365	131839.38814375259
2008-08-15	303254	113973.3873427911
2008-08-16	303535	88666.46426956126
2008-08-17	303739.7294702592	68984.98991976201
2008-08-18	303913.2892542568	56719.53985244021
2008-08-19	304050.5214694507	43966.00812264791
2008-08-20	304154.19888780557	34714.73829154071
2008-08-21	304240.7392135139	30767.1
2008-08-22	304322.78556934785	28252.799565265304
2008-08-23	304395.5490741455	25205.287103813607
2008-08-24	304460.8967315605	23560.196849416534
2008-08-25	304524.6460431834	21677.855441969732
2008-08-26	304579.67950110557	18651.204923246405
2008-08-27	304626.8444263245	16733.513330269343
2008-08-28	304671.36998510704	16606.205806288635
2008-08-29	304717.8373348521	22726.61851124096
2008-08-30	304796	31089.33601062672
2008-08-31	304888.1898609377	32798.74084360301
2008-09-01	304975.61852951715	20979.69655845838
2008-09-02	305003.1471023539	8637.88
2008-09-03	305022.9493704146	2819.4812200746674
2008-09-04	305018.5963145187	-2635.91
2008-09-05	305008.5060334795	-4235.03
2008-09-06	304995.3906884083	-10121.5
2008-09-07	304953.04585845757	-16358.6
2008-09-08	304905.7545189902	-19039.3
2008-09-09	304848.7208146017	-26906.3
2008-09-10	304758.3229766578	-24524.3
2008-09-11	304714.3411311261	-17343.8
2008-09-12	304663.2887157706	-20882
2008-09-13	304599.91901708784	-23057.1
2008-09-14	304537	-19462
2008-09-15	304493.27813444525	-21843.8
2008-09-16	304417	-36903.6
2008-09-17	304291.0668782129	-35162.5
2008-09-18	304224.5852843826	-27936.9
2008-09-19	304137.9880663359	-35025.1
2008-09-20	304032.6669877586	-24482.4
2008-09-21	304003.8380196997	-18763.6
2008-09-22	303929.8528379694	-22806.5
2008-09-23	303878.87067711446	-19958.3
2008-09-24	303820.4921691951	-26403.8
2008-09-25	303734.19243209297	-35686.4
2008-09-26	303624.95034201554	-33643.7
2008-09-27	303549.84313420276	-24928.9
2008-09-28	303488.3533580576	-12239.2
2008-09-29	303482.77884995483	-3876.82
2008-09-30	303467.11053486896	-3122.5
2008-10-01	303465.66925165197	304.93845473218244
2008-10-02	303468.7814305113	2812.3180377372773
2008-10-03	303481.0792135026	3382.459286708472
2008-10-04	303487.31545400014	1232.487501539581
2008-10-05	303487.8325696754	-4141.87
2008-10-06	303464.6202732089	-5466.14
2008-10-07	303458	-1258.05
2008-10-08	303457.72685201716	-487.335
2008-10-09	303455.21078960673	443.72288969228975
2008-10-10	303460.15821031685	1726.9612359626626
2008-10-11	303464.6735908997	1799.0042717545293
2008-10-12	303470.0157679703	1740.4245735233417
2008-10-13	303474.2101639053	1889.708614355186
2008-10-14	303480.3703357202	2354.6731627895497
2008-10-15	303487.1124826055	2351.8499011454696
2008-10-16	303493.2571844936	2212.1429707703646
2008-10-17	303499.2338139522	1169.29
2008-10-18	303499.66424795426	1190.7100028153218
2008-10-19	303505.7582523238	2247.1776028783643
2008-10-20	303511.97754988784	1654.0441075873969
2008-10-21	303514.8215077078	91.33684334999998
2008-10-22	303512.4780257418	524.861
2008-10-23	303517.6974559467	2108.537565843435
2008-10-24	303524.0316562396	2312.163800105045
2008-10-25	303530.3668466322	1759.7792369665694
2008-10-26	303533.67428219557	-1732.95
2008-10-27	303520.8712089673	-178.236
2008-10-28	303532.69764874165	3988.0789937032387
2008-10-29	303543	4583.276174447528
2008-10-30	303557.8114907934	5254.65
2008-10-31	303571.5162913738	5107.130089173588
2008-11-01	303585.79576525465	5999.583411893982
2008-11-02	303604.39072102803	7698.795356655319
2008-11-03	303627.9809452911	8450.106776457978
2008-11-04	303650.6926759675	8541.273657952843
2008-11-05	303674.78244478675	8848.652950623655
2008-11-06	303699	9375.12
2008-11-07	303726.1529753077	10874.188121243787
2008-11-08	303758.76303800516	11599.714906347654
2008-11-09	303789.71305698634	11004.300606780744
2008-11-10	303819.06057557656	10370.531319894653
2008-11-11	303846.53788613644	9196.037681750313
2008-11-12	303869.4498231478	9423.137731754832
2008-11-13	303898.1715175433	11077.73937964288
2008-11-14	303930.14976495405	12466.312819076848
2008-11-15	303966.4800809355	13622.596192728233
2008-11-16	304004.79412765393	12948.820785969874
2008-11-17	304037.43252359837	14142.56725122963
2008-11-18	304082.28764683875	12846.364727119362
2008-11-19	304108	15164.65343020871
2008-11-20	304165.38163823716	24341.109289004235
2008-11-21	304241.19950450864	27068.569129042444
2008-11-22	304313.70256497164	30559.964729706408
2008-11-23	304408.6513660413	36830.394692096306
2008-11-24	304515.51294684614	40069.48804123909
2008-11-25	304628.2102046234	43482.45405010908
2008-11-26	304753.7729690385	47016.95443522534
2008-11-27	304885.8373522137	49388.77444598911
2008-11-28	305024.3963906604	52805.94866927102
2008-11-29	305175.1850161549	56117.975124679506
2008-11-30	305331.8921447682	57714.43629561865
2008-12-01	305491.4285027062	58784.679440696054
2008-12-02	305653.99997731997	60548.87239754127
2008-12-03	305823.2031459804	63897.48154696601
2008-12-04	306004.1231638787	69918.52759265355
2008-12-05	306206.3183656662	76695.58887942694
2008-12-06	306424.37296595774	82587.60324697025
2008-12-07	306658.85317797837	87389.1
2008-12-08	306903	92883.89440824147
2008-12-09	307167.8060240509	98733.00640632195
2008-12-10	307444.22015681915	102958.52448201127
2008-12-11	307731.9623225825	105514.2906051685
2008-12-12	308022.3806532858	111344.86560483972
2008-12-13	308342.07117521175	125418
2008-12-14	308709.6008543005	139894.93356572159
2008-12-15	309108.6187563938	147775.36713951224
2008-12-16	309519.3288934211	155481.93213391583
2008-12-17	309960.5745489084	160495.47223059591
2008-12-18	310398.75613852026	162663.97789766008
2008-12-19	310851.8840168408	167504.60207947312
2008-12-20	311316.58957457216	175966.72936906587
2008-12-21	311816.0852736576	189307.70619606585
2008-12-22	312353.89207427663	193889.0949096554
2008-12-23	312878.49127316254	188865.15918536883
2008-12-24	313389	183197.96687331065
2008-12-25	313882.3157491807	182853.45873640676
2008-12-26	314390.7064190535	185223.94016971608
2008-12-27	314897.24144874077	187862.7110664785
2008-12-28	315420	192588.9668504038
2008-12-29	315952.52345887996	192011.52874356223
2008-12-30	316472.2091029441	188651.6861527806
2008-12-31	316986.23132821027	191294.50709070166
2009-01-01	317520.3981828932	204228.7995449749
2009-01-02	318105.2932435252	218031.4330782603
2009-01-03	318715.09096688364	225661.55586589157
2009-01-04	319341.7949195027	227770.16911308543
2009-01-05	319963.14668805123	226483.00454289565
2009-01-06	320582.7976841213	224193.44270601126
2009-01-07	321191.60390835814	219419.16848830966
2009-01-08	321785.09449775587	213415.76042668283
2009-01-09	322361.00533535366	208247.9454627818
2009-01-10	322926.17913042865	202257.62010522347
2009-01-11	323469.2662674371	197283.0821797198
2009-01-12	324007.1823204545	197365.3652842238
2009-01-13	324551	196975.00772944026
2009-01-14	325086.49743130076	199037.4294092921
2009-01-15	325641.33637534676	208471.95020153653
2009-01-16	326228.8094871996	218587.3112079884
2009-01-17	326839.0750668974	218497.7807706804
2009-01-18	327426.05760101153	228722.37198331597
2009-01-19	328092.34833803884	257272.04836142962
2009-01-20	328835.76745504676	283028.84888004075
2009-01-21	329643.1913456007	303501.54747090593
2009-01-22	330498.78963296954	320109.7650086877
2009-01-23	331397.21745523735	331292
2009-01-24	332314.0863243644	342607.5081790199
2009-01-25	333274.5188699169	363273.90983528795
2009-01-26	334304.6282960646	375653.6275193527
2009-01-27	335332.89491111884	389207.3157469538
2009-01-28	336437.2711220753	406587.92618583667
2009-01-29	337560.77395871247	414563.1081823899
2009-01-30	338708.8497970473	432810.31039022753
2009-01-31	339932.33730331645	453180
2009-02-01	341192.02923852217	468214.73913323716
2009-02-02	342497.89751774515	477600.3722461697
2009-02-03	343809.0175795971	483770.1648220328
2009-02-04	345148.6929414275	491358
2009-02-05	346501.3884533666	487745.6018723565
2009-02-06	347821	484466.7685838491
2009-02-07	349156	492103.53838254535
2009-02-08	350517.7293263859	491053.9280218803
2009-02-09	351846.70733887743	496163.8784773315
2009-02-10	353236.4355098233	514814.7006014592
2009-02-11	354667.6098079265	520596.3375523698
2009-02-12	356089.01818134316	516756.14228706097
2009-02-13	357499.15031360905	514545.6061881775
2009-02-14	358908.44616045646	515903.20804135205
2009-02-15	360326.0172069863	514583.6963041869
2009-02-16	361728.0828525342	510885
2009-02-17	363125.38758994004	507116.7491996198
2009-02-18	364506.80476595677	499724.7173702315
2009-02-19	365863.60521936597	489478.3375410312
2009-02-20	367188.8778483734	480798.3075704776
2009-02-21	368498.11649372475	477771.2016830401
2009-02-22	369806.80224115716	476838.25464345387
2009-02-23	371110.92884793546	472527.8949341274
2009-02-24	372395.9961860017	463098.10396983725
2009-02-25	373648.45270530443	463426.2316974455
2009-02-26	374935.31800352194	465943.0966236847
2009-02-27	376201.5655635164	446272.93746654864
2009-02-28	377380.6491677222	377355.0092961361
2009-03-01	378269.2642445911	370571.30472110293
2009-03-02	379411.17686482414	429060.89497996564
2009-03-03	380620.28284722107	442318.9079163593
2009-03-04	381834.8421136809	442517.21303898504
2009-03-05	383045.0346994895	444138.77816006495
2009-03-06	384268	446308.0955445618
2009-03-07	385490.55851069256	451205
2009-03-08	386740.8374343512	457456.8665961672
2009-03-09	387997.1714783428	455411.5034784882
2009-03-10	389236.2429328635	454682.35837099055
2009-03-11	390488.58166119753	453997.12889218633
2009-03-12	391723.8984336426	450084.37932793214
2009-03-13	392954.7974383369	444803.50018841226
2009-03-14	394161.17788672977	435567.57957346435
2009-03-15	395341.4691072326	434888.38467655936
2009-03-16	396544	446339.74916736607
2009-03-17	397787.1663629442	456605.72807423084
2009-03-18	399046.0771346793	456648.1638120624
2009-03-19	400289.3480824623	451814
2009-03-20	401521.76857157855	446992.8460261077
2009-03-21	402738.62395109853	442943.31453529955
2009-03-22	403948.8552265665	440417.70069959795
2009-03-23	405151.8716261648	437858.4585683757
2009-03-24	406348.07965707814	436961.2463434768
2009-03-25	407546.17982530716	433208.48063774785
2009-03-26	408721.82475646306	425907.9408170468
2009-03-27	409879.92196677043	423865.5309284097
2009-03-28	411044.3756108653	433706.1678006359
2009-03-29	412256.3941191027	443340.6621748983
2009-03-30	413473.6395131935	455980.28484084306
2009-03-31	414754.91622781963	471841.9482034886
2009-04-01	416059.07484581537	475704.62597105943
2009-04-02	417362	478081.6281317383
2009-04-03	418678.70020544133	486631.43267951976
2009-04-04	420027.9905217954	493650.56488687143
2009-04-05	421383.6348075612	493814.6768230022
2009-04-06	422733.8243674009	493365.31535979506
2009-04-07	424087.00639857375	471569.7307555194
2009-04-08	425317.7680975681	464340.62678537436
2009-04-09	426631.33860013745	477530.59714741353
2009-04-10	427934.3741093348	464719.4777856838
2009-04-11	429177.74669759325	440160.0657285877
2009-04-12	430346.2100859298	422550.77467397583
2009-04-12	431493.0934081356	408735.92686261155
2009-04-13	432585.85900024546	388635.82654801954
2009-04-14	433622.6047864809	373095.66410725366
2009-04-15	434630.2188035729	370172.8555319469
2009-04-16	435650.9492003546	373573.1181503135
2009-04-16	436677.1947934376	364729.51078431436
2009-04-17	437649.4670676659	353200
2009-04-18	438612.5345965091	342417.81080206216
2009-04-18	439525.7290446635	320125
2009-04-19	440366.6449326704	309597.40018230584
2009-04-20	441222.15315525146	309641.49858301785
2009-04-20	442063.3106783308	294129.7960351518
2009-04-21	442833.82327051257	276515.66520732176
2009-04-22	443578.4650082339	267367.21357161645
2009-04-22	444298.84909830225	250179.5471289553
2009-04-23	444949.3118418172	238132.49074743493
2009-04-24	445603.6846640416	244405.54198697238
2009-04-24	446288.5202910609	258974.22879924343
2009-04-25	447022.72153417446	271756.33317144285
2009-04-25	447777.5960892606	270611.9447408982
2009-04-26	448505.5267108369	260694.61867839243
2009-04-27	449206.0597532518	246393.84027117703
2009-04-27	449855.62994519953	237903.33571588053
2009-04-28	450509.63967498264	241277.7669862038
2009-04-28	451177.6999012883	245981.53527647533
2009-04-29	451857.48370389483	237349.05276831545
2009-04-29	452478.2426561832	219955.57786797246
2009-04-30	453063	216587.40426625154
2009-05-01	453665.0229535325	219354.95307393197
2009-05-01	454264.6646953573	222153.98072589524
2009-05-02	454882.3050397018	220235.06513563625
2009-05-02	455471.4321755526	202609.43840174645
2009-05-03	455992	193917.05015989995
2009-05-03	456533.99135451094	213225.58606401872
2009-05-04	457160.8531189663	231479.57106687667
2009-05-04	457802.3725658363	234309.48119250708
2009-05-05	458444.7406871444	233886.38644599792
2009-05-05	459083.9418066363	232784.1655877506
2009-05-06	459720.2703615978	231333.19924130948
2009-05-06	460351.52098056127	237016.97097462864
2009-05-07	461018.9934902259	243976.50744791608
2009-05-07	461688.37855561834	238744
2009-05-08	462327.17817693576	203652.9446213611
2009-05-08	462804.2851014888	164581.1896253287
2009-05-09	463228.9929146088	183233.97689112797
2009-05-10	463808.3068926731	218502.6751161377
2009-05-10	464426	221578.60345574314
2009-05-11	465022.43622667715	219445.26467207615
2009-05-11	465628.70765317435	212579.54468895536
2009-05-12	466187.25564963033	197433.34324065756
2009-05-12	466710.5341914793	197860.9685544949
2009-05-13	467271.4253403399	205605.02016249273
2009-05-13	467837.13704168476	215033.1075127046
2009-05-14	468449.68894314923	227979.24966718274
2009-05-14	469086.3384097241	233567.6919348078
2009-05-15	469730	235335.86180808474
2009-05-15	470375.84998127527	236865.5982857333
2009-05-16	471027.4056018919	237118.5016629874
2009-05-16	471675.1294424423	236514.58657970303
2009-05-17	472323.37593931495	236114.71544411004
2009-05-17	472968.9087051498	235724.94064035636
2009-05-18	473615.01944967307	235643.48914096496
2009-05-18	474260.1059059222	235235.94653005406
2009-05-19	474903.9835402487	230906.6037800732
2009-05-19	475525.34757047053	224494.25091906232
2009-05-20	476134.0890247367	218652.11171474642
2009-05-21	476723.44133329106	212688.34805187013
2009-05-21	477299.5046305004	210975.40938645325
2009-05-22	477879.4709737648	212057.42033348273
2009-05-22	478461.4630980811	210491.86156885742
2009-05-23	479032.8510371558	208041.85391401144
2009-05-23	479601.4184619935	208530.6322760362
2009-05-24	480175.4846386683	210079.1978116492
2009-05-24	480752.53735411214	212139.24226682255
2009-05-25	481337.8914456098	215605.00681734207
2009-05-25	481933.9346517414	218418.18301257197
2009-05-26	482534.7034073225	219708.6931617577
2009-05-26	483137.8179019428	220124.70760833006
2009-05-27	483740.86618873803	219787.44856217105
2009-05-27	484342.13268858485	218292.91882250516
2009-05-28	484936.9917713271	213868.93557417876
2009-05-28	485514.0172670735	204883.4380776406
2009-05-29	486060	197950.70521459143
2009-05-29	486598.6786655096	194382.6283155795
2009-05-30	487124.75103923515	191569.31001179706
2009-05-30	487648.37351488933	189860.2351734994
2009-05-31	488165.08109498036	187907.6214073853
2009-05-31	488678.0043171216	186340.43392536114
2009-06-01	489186	185966.49569256886
2009-06-01	489696.99881406716	186828.24185195772
2009-06-02	490209.84096225334	187196.71412409822
2009-06-02	490722.73423392524	188024.7748725419
2009-06-03	491240.11370128096	191412.0876970145
2009-06-03	491771.56759116915	194966.47726974057
2009-06-04	492308.4231657727	193414.37732085877
2009-06-05	492831.37239840673	189094.8107874082
2009-06-05	493344.55911529274	186277.4980133542
2009-06-06	493852	183701.58575315494
2009-06-06	494351.1431468169	168106.00090939144
2009-06-07	494773.19978976424	148080.22004574072
2009-06-07	495162.54161282093	144466.6296244414
2009-06-08	495564.7977603091	144657.3057619395
2009-06-08	495955.18438411923	138255.9207101319
2009-06-09	496322.36444913177	135778.12954578578
2009-06-09	496699.17413505504	143029.0330829614
2009-06-10	497106.0851783535	151619.80851892906
2009-06-10	497529.96760639164	158488.24778100956
2009-06-11	497974.5139333179	157920.3930070829
2009-06-11	498395.28482834826	129498.87341592184
2009-06-12	498684.09680135036	100166.17218741376
2009-06-12	498944.1405663615	96670.8
2009-06-13	499213.7999928976	101581.37072340483
2009-06-13	499500.7508169007	121206.69122235573
2009-06-14	499877.9462461708	137398.2552936919
2009-06-14	500253.6179691949	133759.79303130094
2009-06-15	500610.87661894504	116500.30435274908
2009-06-15	500891.97580126475	83606.70835178433
2009-06-16	501068.99556881783	66894.84128703829
2009-06-16	501258.52287681017	87768.44181271459
2009-06-17	501549.9185376546	115449.32390399059
2009-06-17	501891.1219119005	133525.62124100412
2009-06-18	502281.56577733136	146275.43405302058
2009-06-18	502692.6311395883	149953.16701762422
2009-06-19	503103	146710.6209199423
2009-06-20	503496.52495284827	142024.51770364074
2009-06-20	503881.44350183144	144240.04496356647
2009-06-21	504286.88136360754	146057.79840150688
2009-06-21	504681.76020540134	133777
2009-06-22	505019.9035074627	119061.25894210098
2009-06-22	505334.15066535806	118682.18381904779
2009-06-23	505670.2168434575	123548.37529263634
2009-06-23	506011.1280642218	121334.23406882284
2009-06-24	506335.0619616428	119289.30379118741
2009-06-24	506664.76808499545	123136.85714032166
2009-06-25	507009.7844665213	126766.73334957624
2009-06-25	507359.3803225274	123325.63705992259
2009-06-26	507685.5413819181	119254.04708367627
2009-06-26	508012.8271558626	123580.46324155337
2009-06-27	508362.6946051595	127270.0234332279
2009-06-27	508710.19714727753	122799.95911484235
2009-06-28	509036	119550.72364057545
2009-06-28	509365.26960558206	123184.58836017773
2009-06-29	509710.5551392692	130132.92418654572
2009-06-29	510078.32672441244	138247.17734952967
2009-06-30	510468.07391926664	143914.91218308642
2009-06-30	510866.90158568963	145898.5598747371
2009-07-01	511267.5180829638	146407.01383472013
2009-07-01	511669.1317984826	146708.2172323711
2009-07-02	512071	146689.4444914673
2009-07-02	512472.90957651805	146141.97780778646
2009-07-03	512872.1766859236	145528.39852631558
2009-07-03	513270.32545885403	145558.98280448222
2009-07-04	513669.7601533454	145642.02719800247
2009-07-05	514068.36396404856	145064.78955777275
2009-07-05	514464.6357125661	144022.79736651035
2009-07-06	514857.52997701574	142799.80628743084
2009-07-06	515247	141852.37830301616
2009-07-07	515634.8032827857	141764.00039379936
2009-07-07	516023.8894478057	141858.63609239022
2009-07-08	516412.1108778125	141187.8851305935
2009-07-08	516797.5216950966	140542.7540799402
2009-07-09	517182.2081604423	139682.72559762583
2009-07-09	517562.90649289184	138022
2009-07-10	517938.4955317283	136056.7120706076
2009-07-11	518308.4227234157	134131.7509130342
2009-07-11	518673.4640298819	132420.32811967976
2009-07-12	519034.01356242766	130282.75460415956
2009-07-12	519387	127673.98626087583
2009-07-13	519733.5970487886	125366.43814574854
2009-07-13	520074	123359.80112332807
2009-07-14	520409.5411645329	121060.09939920303
2009-07-14	520737.62453480856	118691.58335635351
2009-07-15	521059.9060048417	116892.04282807143
2009-07-15	521378.12887907197	115192.16080804224
2009-07-16	521691.0959270775	113235.75753171186
2009-07-17	521998.5987833553	111328.83121307983
2009-07-17	522301.1169200259	109594.29170745789
2009-07-18	522599.1154502455	107879.88803454995
2009-07-18	522892.2395941878	106152.79374904043
2009-07-19	523180.77459407586	104123.24323777633
2009-07-19	523462.7779132989	101783.60180975273
2009-07-20	523738.4929601567	100003.28094028635
2009-07-20	524010.74109653337	98627.01456972325
2009-07-21	524279	97143.09953738848
2009-07-21	524543.0320529026	95773.72662651353
2009-07-22	524804	94245.30620345962
2009-07-22	525059.4446896339	92607.79501045705
2009-07-23	525311	91702.01100319129
2009-07-23	525561.9214622541	91020.17566677969
2009-07-24	525809.8831622031	89475.99684900866
2009-07-24	526052.2008970432	87935.03926712903
2009-07-25	526291.7189938038	86923.63342208846
2009-07-25	526528.4947788081	85965.48505137267
2009-07-26	526763	85827.01909614581
2009-07-27	526998.7798149514	85904.58359066717
2009-07-27	527233.4727945821	85509.61198373028
2009-07-28	527467.3256340403	85462.27259643987
2009-07-28	527701.7592197681	85653.94469383202
2009-07-29	527936.6623172942	85702.7
2009-07-29	528171.3629019753	85303.05607000017
2009-07-30	528404.0763231572	85433.99808061193
2009-07-30	528639.4943983074	85957.91124317126
2009-07-31	528875.0785765444	86202.71396820026
2009-07-31	529111.8380364893	86916.96495282231
2009-08-01	529351.3359187517	88001.40427571809
2009-08-01	529594.0375119727	89101.1
2009-08-02	529839.5613203556	89294.72358187806
2009-08-03	530083.3236685857	88076.96910361788
2009-08-03	530322.1748496905	87731.3
2009-08-04	530564.0433733703	89188.22038226004
2009-08-04	530810.8774271276	90046.66600531316
2009-08-05	531057.4497624405	90802.21202030545
2009-08-05	531308.4237943621	92287.09377474937
2009-08-06	531563.1324680556	93171.87956389505
2009-08-07	531818.9546412876	94655.44937979867
2009-08-07	532081.7924646572	94510.72334499651
2009-08-08	532336.8216185204	96456.06704782229
2009-08-08	532610.3188594398	101004.70549536316
2009-08-09	532890.2720595909	103644.16919434036
2009-08-10	533178.2321152992	106086.95756938483
2009-08-10	533471.5704572314	107670.78523075004
2009-08-11	533768.2090206732	109316.9323266868
2009-08-12	534070.5673466927	111994.79631487397
2009-08-12	534382	115221.14177664713
2009-08-13	534701.9160687565	118437.00136011612
2009-08-14	535030.8490079334	122803.27944204095
2009-08-15	535374.8107506307	126108.72876590089
2009-08-15	535721.8557408972	128969.87809646875
2009-08-16	536081	137343.11826945574
2009-08-17	536474.4207725107	146800.60259576043
2009-08-18	536885.8818777114	153121.3362054489
2009-08-19	537313.4417928145	157645.5614963587
2009-08-20	537749.6931735819	167691.0801058702
2009-08-21	538232.2970262713	179418.13734467374
2009-08-22	538732.8062549225	182405.12100044638
2009-08-23	539231.7771413423	182282.42601088306
2009-08-24	539731.6140686808	183712.86944388994
2009-08-25	540238.4230013088	183360.36507670215
2009-08-26	540736.3283978682	181821.48426505184
2009-08-27	541234.7051068707	180510.09825341258
2009-08-28	541725	173989.96256200335
2009-08-29	542188.0747647447	172316.12873310165
2009-08-30	542669.6227923149	175186.7556315902
2009-08-31	543148	171216.38148987258
2009-09-01	543608	163505.11848674883
2009-09-02	544043.9206503247	154753.05535998545
2009-09-03	544456	145393.55230093148
2009-09-04	544840.5976492339	131108.37197244575
2009-09-05	545174.1587310672	121267.65944571322
2009-09-06	545505.0779749638	111480.67226708285
2009-09-07	545785	95213.60170735861
2009-09-08	546026.7963404836	80120.5
2009-09-09	546224.0282405658	67052.12315366021
2009-09-10	546394.2052344762	53313.075499119586
2009-09-11	546516.1546816569	38493.235856188985
2009-09-12	546605.1270747841	26334.03734181251
2009-09-13	546660.4507766805	17741.21274503763
2009-09-14	546702.3391994145	9389.415926994407
2009-09-15	546712	-542.187
2009-09-16	546699.3683094054	-3894.91
2009-09-17	546690.5576346895	-5645.1
2009-09-18	546668	-9284.88
2009-09-19	546639.6815809585	-9756.52
2009-09-20	546614.9758995757	-8350.75
2009-09-21	546593.9240611105	-4501
2009-09-22	546590.3128887734	-2231.64
2009-09-23	546581.6958742755	-19660.4
2009-09-24	546482.5845694809	-49617.8
2009-09-25	546309.8175843915	-41163.2
2009-09-26	546257	-31811.2
2009-09-27	546135.5094872154	-86543.6
2009-09-28	545782.8212589241	-84323.2
2009-09-29	545673.4646729074	-62282.3
2009-09-30	545441.5485818335	-134446
2009-10-01	544936.7759868789	-216464
2009-10-02	544255.4450927698	-207350
2009-10-03	543800.6126831166	-117757
2009-10-04	543610.2023716478	-67896.9
2009-10-05	543428.5751307312	-54761.5
2009-10-06	543310.1395038051	-32020.7
2009-10-07	543253.1192472625	-12153.4
2009-10-08	543244	-8241.73
2009-10-09	543207.9590810913	-19566.6
2009-10-10	543136.3312921533	-19695.4
2009-10-11	543100.0389337632	-8753.74
2009-10-12	543088.3655834883	-912.768
2009-10-13	543095.0374659034	-2695.83
2009-10-14	543073.5939224685	-13761.7
2009-10-15	543019.6311225435	-20481.1
2009-10-16	542961.3688059975	-13419.9
2009-10-17	542946	-1586.57
2009-10-18	542952.6752949947	-6462.68
2009-10-19	542911	-12137.8
2009-10-20	542886.1669292803	-2784.97
2009-10-21	542895	2655.558968760306
2009-10-21	542900.7179373283	1273.9321588503662
2009-10-22	542902.4059915075	1193.0794606680865
2009-10-23	542907.2553590306	799.7329013011768
2009-10-24	542906.7880895968	-897.039
2009-10-25	542902.3400768603	-103.462
2009-10-26	542906.2211742112	999.3202186605777
2009-10-27	542907.8158040858	1065.3715514033684
2009-10-28	542912.0588265477	2179.157209613186
2009-10-29	542919.7563915357	814.5180150237866
2009-10-30	542916.5219389588	581.3959078249172
2009-10-31	542922.9421225375	1171.683503119857
2009-10-31	542922.9421225375	-16049.8
2009-11-01	542834.9978504716	-14294.1
2009-11-02	542844.6182868226	3917.36
2009-11-03	542856.4628552576	4128.748849797412
2009-11-04	542867.2415681913	3640.5165711502195
2009-11-05	542876.4108912639	3104.7611614325433
2009-11-06	542884	2677.5612290471327
[truncated: 3,045 more rows]

## Sheet: Fig2 FigS5cd FigS8 Amazon load
Amazon River discharge and Sediment load measured at Manacapuru
[truncated: 89,125 more rows]

[truncated: 18 more sheets: Fig2c, Fig3 FigS11 FigS13 Deposition, Fig3 FigS13 Sediment flux, Fig3 FigS11 SSC, Fig4ab, FigS2a obs(satellite) , FigS2a obs(field), FigS2a model BC, FigS2b, FigS5a, FigS5b, FigS7, FigS13 Flow flux, FigS15 FigS16 deposition, FigS15 SSC, FigS15 Sediment flux, FigS16 Amazon River load, FigS18]
